# Supplementary material for: The F-box protein Bard (CG14317) targets the Smaug RNA-binding protein for destruction during the Drosophila maternal-to-zygotic transition
Source: Genetics. 2021 Oct 20;220(1):iyab177. doi: 10.1093/genetics/iyab177 (PMC8733446; doi:10.1093/genetics/iyab177)
Supplement: iyab177_Supplementary_Data [file iyab177_supplementary_data.zip]

Archive with 4 entries (3 files):
- iyab177-suppl_data/
- iyab177-suppl_data/GENETICS-GENETICS-2021-304739-s01.xlsx
- iyab177-suppl_data/GENETICS-GENETICS-2021-304739-s02.xlsx
- iyab177-suppl_data/GENETICS-GENETICS-2021-304739-s03.docx
