# Supplementary material for: The F-box protein Bard (CG14317) targets the Smaug RNA-binding protein for destruction during the Drosophila maternal-to-zygotic transition
Source: Genetics. 2021 Oct 20;220(1):iyab177. doi: 10.1093/genetics/iyab177 (PMC8733446; doi:10.1093/genetics/iyab177)
Supplement: iyab177_Supplementary_Data [file iyab177_supplementary_data.zip › iyab177-suppl_data/GENETICS-GENETICS-2021-304739-s01.xlsx]

## Sheet: Sheet1
Data type	Experimental species	Symbol/name used in publication	Source – public	Source – published	Source – unpublished	Identifiers	New reagent	Comments
Data type (mandatory) Duplicate rows as needed. Order is flexible, but row titles must be preserved.	Experimental species (mandatory, "NA" okay)	Symbol/name used in publication (mandatory)	Source – public [stock center; company, data repository] (one of D,E,F mandatory)	Source -- published [PMID or 'this paper'] (one of D,E,F mandatory)	Source – unpublished [description, incl. lab of origin] (one of D,E,F mandatory)	Identifiers [format as ID_source:identifier] Separate multiple entries with semi-colon, space	New reagent (mandatory for new entities) Description, progenitor(s)	Comments (optional) Genotypes, purpose of reagent, additional information
gene (source not applicable)	D. melanogaster	smg	NA	NA	NA	FB:FBgn0016070; NCBI:39034		CG5263
gene (source not applicable)	D. melanogaster	Bard	NA	NA	NA	FB:FBgn0038566; NCBI:42161		CG14317
genetic reagent (in whole organism)	D. melanogaster	w[1118], wild type	Bloomington Drosophila Stock Center (BDSC)			BDSC:3605
genetic reagent (in whole organism)	D. melanogaster	da-GAL4, daughterless-GAL4		PMID: 7606787
genetic reagent (in whole organism)	D. melanogaster	mCherry RNAi	BDSC			BDSC:35785
genetic reagent (in whole organism)	D. melanogaster	Df(3R)BSC510; deficiency	BDSC			BDSC:25014
genetic reagent (in whole organism)	D. melanogaster	twi>EGFP balancer	BDSC			BDSC:6663
genetic reagent (in whole organism)	D. melanogaster	Bard RNAi; Bard shRNA 1		this paper			shRNA against Bard cloned into pValium22, inserted into attP8
genetic reagent (in whole organism)	D. melanogaster	Bard rescue construct		this paper			Bard gene locus cloned into pCaSpeR4-attB, inserted into attP40
genetic reagent (in whole organism)	D. melanogaster	3xFLAG-Bard		this paper			N-terminal 3xFLAG tag, otherwise identical to Bard rescue construct above
antibody	NA	guinea pig anti-SMG		PMID:17199047
antibody	NA	mouse anti-alpha-Tubulin	Sigma			Sigma-Aldrich:T5168; RRID:AB_477579
antibody	NA	mouse anti-GFP	Sigma			Sigma:G6539; RRID:AB_259941
antibody	NA	HRP-conjugated secondary antibodies	Jackson ImmunoResearch			Jackson:106-035-003; RRID:AB_2337402		Goat anti-Guinea pig-HRP
antibody	NA	HRP-conjugated secondary antibodies	Jackson ImmunoResearch			Jackson:115-035-003; RRID:AB_10015289		Goat anti-Mouse-HRP
antibody	NA	Cy3-conjugated donkey anti-guinea pig	Jackson ImmunoResearch			Jackson:706-165-14; RRID:AB_2340460
antibody	NA	goat anti-mouse Alexa Fluor 488	ThermoFisher			Invitrogen:A-11001; RRID:AB_2534069
recombinant DNA reagent	NA	pValium22 (Plasmid)	Addgene			RRID:Addgene_73914
	NA	pCaSpeR4-attB (Plasmid)		PMID:17199047
	NA	UAS-Bard shRNA 1 (plasmid)		this paper
	NA	Bard rescue construct		this paper
	NA	3xFLAG-Bard rescue construct		this paper
large-scale dataset	NA	embryo transcriptome (Gravely et al., 2011	Flybase	PMID: 21179090
	NA	embryo proteome (Casas-vila et al., 2016)	Flybase	PMID: 28381612
	NA	embryo proteome (Cao et al., 2020)		PMID: 32579915
commercial assay	NA	Bradford assay	Bio-Rad			BioRad:5000201
	NA	Immobilon Luminata Crescendo Western HRP substrate	Millipore			Millipore:WLBUR0100
	NA	SuperScript IV First-Strand Synthesis kit	Invitrogen			Invitrogen:18091050
	NA	SensiFAST SYBR No-Rox Kit	Bioline			Bioline:BIO-98050
software, algorithm	NA	ProHits Software Package		PMID: 20944583
	NA	ProHits-Viz		PMID: 28661499
	NA	CFX manager	Bio-Rad
	NA	Image Lab	Bio-Rad
	NA	PRISM 8.3	GraphPad
	NA	ImageJ		PMID: 22930834
other	NA	Rnase A	Thermo Scientific			Thermo:EN0531
	NA	DABCO	Sigma-Aldrich			Sigma:D27802
	NA	TRI Reagent	Sigma-Aldrich			Sigma:93289
