# Supplementary material for: The F-box protein Bard (CG14317) targets the Smaug RNA-binding protein for destruction during the Drosophila maternal-to-zygotic transition
Source: Genetics. 2021 Oct 20;220(1):iyab177. doi: 10.1093/genetics/iyab177 (PMC8733446; doi:10.1093/genetics/iyab177)
Supplement: iyab177_Supplementary_Data [file iyab177_supplementary_data.zip › iyab177-suppl_data/GENETICS-GENETICS-2021-304739-s02.xlsx]

## Sheet: 0-1h
Supplementary Table S1A : SAINT analysis of interacting proteins detected in 0-1h embryo SMG IP-MS experiments. For each interactor, spectral counts for each IP and control are listed with SAINT Score and Bayesian false discovery rate (BFDR). Fold change is calculated based on average spectral counts in IP/control, and a value of 0.1 was used for baits not detected in control to avoid division by…
Bait	PreyGene	Spec	SpecSum	AvgSpec	NumReplicates	ctrlCounts	AvgControl	SaintScore	FoldChange	BFDR
0-1h	smg	122|177|606	905	301.67	3	3|3	3	N/A	100.56	N/A
0-1h	dpa	83|5|8	96	32	3	0|0	0	1	320	0
0-1h	rin	38|2|6	46	15.33	3	0|0	0	1	153.33	0
0-1h	CG11307	57|12|19	88	29.33	3	0|0	0	1	293.33	0
0-1h	Not1	330|40|36	406	135.33	3	9|8	8.5	1	15.92	0
0-1h	Mcm6	90|3|5	98	32.67	3	0|0	0	1	326.67	0
0-1h	Fmr1	61|19|20	100	33.33	3	0|0	0	1	333.33	0
0-1h	Rcd-1	38|0|5	43	14.33	3	0|0	0	1	143.33	0
0-1h	Rga	59|3|7	69	23	3	0|0	0	1	230	0
0-1h	Rm62	49|31|29	109	36.33	3	0|2	1	1	36.33	0
0-1h	CG10077	38|5|2	45	15	3	0|0	0	1	150	0
0-1h	ACTB	51|0|3	54	18	3	0|0	0	0.99	180	0
0-1h	polo	15|2|2	19	6.33	3	0|0	0	0.97	63.33	0
0-1h	Pop2	45|2|0	47	15.67	3	0|0	0	0.97	156.67	0
0-1h	pic	8|0|2	10	3.33	3	0|0	0	0.97	33.33	0.01
0-1h	Edc3	12|2|0	14	4.67	3	0|0	0	0.97	46.67	0.01
0-1h	Rbp1-like	1|2|3	6	2	3	0|0	0	0.96	20	0.01
0-1h	asp	23|0|2	25	8.33	3	1|0	0.5	0.71	16.67	0.01
0-1h	CG5726	34|5|0	39	13	3	2|3	2.5	0.52	5.2	0.03
0-1h	RpL37A	20|3|7	30	10	3	5|2	3.5	0.51	2.86	0.05
0-1h	twin (CCR4)	114|9|5	128	42.67	3	4|10	7	0.5	6.1	0.08
0-1h	CSN1S1	32|0|0	32	10.67	3	0|0	0	0.5	106.67	0.1
0-1h	Mcm2	63|0|0	63	21	3	0|0	0	0.5	210	0.1
0-1h	CG9911	87|0|0	87	29	3	0|0	0	0.5	290	0.1
0-1h	Not3	61|0|0	61	20.33	3	0|0	0	0.5	203.33	0.1
0-1h	CG16940	28|0|0	28	9.33	3	0|0	0	0.5	93.33	0.1
0-1h	CG5787	43|0|0	43	14.33	3	0|0	0	0.5	143.33	0.1
0-1h	Nup358	191|5|6	202	67.33	3	47|36	41.5	0.5	1.62	0.1
0-1h	Mekk1	75|0|0	75	25	3	0|0	0	0.5	250	0.1
0-1h	AGO2	39|0|0	39	13	3	0|0	0	0.5	130	0.1
0-1h	Nmnat	31|0|0	31	10.33	3	0|0	0	0.5	103.33	0.1
0-1h	pyd	23|0|0	23	7.67	3	0|0	0	0.5	76.67	0.23
0-1h	SRPK	20|0|0	20	6.67	3	0|0	0	0.5	66.67	0.24
0-1h	Lpin	0|0|20	20	6.67	3	0|0	0	0.5	66.67	0.24
0-1h	Trip1	17|0|0	17	5.67	3	0|0	0	0.5	56.67	0.26
0-1h	kl-2	18|0|0	18	6	3	0|0	0	0.5	60	0.26
0-1h	CG8258	47|0|0	47	15.67	3	8|10	9	0.5	1.74	0.27
0-1h	PpV	16|0|0	16	5.33	3	0|0	0	0.5	53.33	0.28
0-1h	Past1	16|0|0	16	5.33	3	0|0	0	0.5	53.33	0.28
0-1h	piwi	15|0|0	15	5	3	0|0	0	0.5	50	0.29
0-1h	cnn	14|0|0	14	4.67	3	0|0	0	0.5	46.67	0.29
0-1h	lig	14|0|0	14	4.67	3	0|0	0	0.5	46.67	0.29
0-1h	bel	38|0|0	38	12.67	3	8|4	6	0.5	2.11	0.3
0-1h	Tailor	13|0|0	13	4.33	3	0|0	0	0.5	43.33	0.31
0-1h	CG42321	13|0|0	13	4.33	3	0|0	0	0.5	43.33	0.31
0-1h	stc	12|0|0	12	4	3	0|0	0	0.5	40	0.32
0-1h	RpII140	31|0|0	31	10.33	3	6|4	5	0.5	2.07	0.32
0-1h	SF2	77|7|9	93	31	3	13|6	9.5	0.5	3.26	0.32
0-1h	DNApol-delta	24|0|3	27	9	3	4|2	3	0.5	3	0.33
0-1h	14-3-3epsilon	32|2|0	34	11.33	3	5|6	5.5	0.5	2.06	0.33
0-1h	CG13366	11|0|0	11	3.67	3	0|0	0	0.5	36.67	0.34
0-1h	CG9940	83|4|0	87	29	3	22|13	17.5	0.5	1.66	0.34
0-1h	RpS15Aa	74|12|11	97	32.33	3	24|16	20	0.5	1.62	0.34
0-1h	RpS15	62|0|0	62	20.67	3	17|20	18.5	0.5	1.12	0.34
0-1h	Orc3	10|0|0	10	3.33	3	0|0	0	0.5	33.33	0.35
0-1h	Wee1	10|0|0	10	3.33	3	0|0	0	0.5	33.33	0.35
0-1h	nop5	10|0|0	10	3.33	3	0|0	0	0.5	33.33	0.35
0-1h	CG6693	10|0|0	10	3.33	3	0|0	0	0.5	33.33	0.35
0-1h	CG11882	10|0|0	10	3.33	3	0|0	0	0.5	33.33	0.35
0-1h	CG6967	10|0|0	10	3.33	3	0|0	0	0.5	33.33	0.35
0-1h	Cp190	10|0|0	10	3.33	3	0|0	0	0.5	33.33	0.35
0-1h	CSN2	10|0|0	10	3.33	3	0|0	0	0.5	33.33	0.35
0-1h	lark	9|0|0	9	3	3	0|0	0	0.5	30	0.37
0-1h	CG17018	46|0|0	46	15.33	3	3|0	1.5	0.5	10.22	0.37
0-1h	wisp	9|0|0	9	3	3	0|0	0	0.5	30	0.37
0-1h	LamC	9|0|0	9	3	3	0|0	0	0.5	30	0.37
0-1h	Nop56	9|0|0	9	3	3	0|0	0	0.5	30	0.37
0-1h	Zn72D	9|0|0	9	3	3	0|0	0	0.5	30	0.37
0-1h	RpI135	8|0|0	8	2.67	3	0|0	0	0.5	26.67	0.38
0-1h	Rpn3	8|0|0	8	2.67	3	0|0	0	0.5	26.67	0.38
0-1h	dod	8|0|0	8	2.67	3	0|0	0	0.5	26.67	0.38
0-1h	Ran	8|0|0	8	2.67	3	0|0	0	0.5	26.67	0.38
0-1h	mahj	8|0|0	8	2.67	3	0|0	0	0.5	26.67	0.38
0-1h	Hsc70-5	8|0|0	8	2.67	3	0|0	0	0.5	26.67	0.38
0-1h	endos	8|0|0	8	2.67	3	0|0	0	0.5	26.67	0.38
0-1h	CG3520	7|0|0	7	2.33	3	0|0	0	0.5	23.33	0.39
0-1h	RpS4	126|13|22	161	53.67	3	53|43	48	0.5	1.12	0.39
0-1h	Bap55	7|0|0	7	2.33	3	0|0	0	0.5	23.33	0.39
0-1h	CG6701	7|0|0	7	2.33	3	0|0	0	0.5	23.33	0.39
0-1h	RtcB	7|0|0	7	2.33	3	0|0	0	0.5	23.33	0.39
0-1h	CSN3	7|0|0	7	2.33	3	0|0	0	0.5	23.33	0.39
0-1h	CG14803	7|0|0	7	2.33	3	0|0	0	0.5	23.33	0.39
0-1h	Nup93-2	6|0|0	6	2	3	0|0	0	0.5	20	0.4
0-1h	egl	6|0|0	6	2	3	0|0	0	0.5	20	0.4
0-1h	Usp7	6|0|0	6	2	3	0|0	0	0.5	20	0.4
0-1h	GstD9	31|0|0	31	10.33	3	6|2	4	0.5	2.58	0.4
0-1h	Cpsf160	6|0|0	6	2	3	0|0	0	0.5	20	0.4
0-1h	mask	6|0|0	6	2	3	0|0	0	0.5	20	0.4
0-1h	eIF3-S9	32|0|0	32	10.67	3	0|3	1.5	0.5	7.11	0.4
0-1h	CG11334	6|0|0	6	2	3	0|0	0	0.5	20	0.4
0-1h	CG4408	6|0|0	6	2	3	0|0	0	0.5	20	0.4
0-1h	UbcE2M	6|0|0	6	2	3	0|0	0	0.5	20	0.4
0-1h	eIF4G	79|0|0	79	26.33	3	10|21	15.5	0.5	1.7	0.41
0-1h	Klp61F	21|0|0	21	7	3	6|4	5	0.5	1.4	0.41
0-1h	yps	37|0|0	37	12.33	3	4|0	2	0.5	6.17	0.41
0-1h	rig	56|0|0	56	18.67	3	12|4	8	0.5	2.33	0.41
0-1h	Hrb27C	71|0|0	71	23.67	3	8|0	4	0.5	5.92	0.42
0-1h	Vps4	5|0|0	5	1.67	3	0|0	0	0.5	16.67	0.42
0-1h	clu	5|0|0	5	1.67	3	0|0	0	0.5	16.67	0.42
0-1h	DCTN3-p24	5|0|0	5	1.67	3	0|0	0	0.5	16.67	0.42
0-1h	LSm1	5|0|0	5	1.67	3	0|0	0	0.5	16.67	0.42
0-1h	CG10289	5|0|0	5	1.67	3	0|0	0	0.5	16.67	0.42
0-1h	mip130	5|0|0	5	1.67	3	0|0	0	0.5	16.67	0.42
0-1h	spel1	5|0|0	5	1.67	3	0|0	0	0.5	16.67	0.42
0-1h	mahe	5|0|0	5	1.67	3	0|0	0	0.5	16.67	0.42
0-1h	ctrip	5|0|0	5	1.67	3	0|0	0	0.5	16.67	0.42
0-1h	CG8184	5|0|0	5	1.67	3	0|0	0	0.5	16.67	0.42
0-1h	bur	5|0|0	5	1.67	3	0|0	0	0.5	16.67	0.42
0-1h	Hsc70-1h	0|0|5	5	1.67	3	0|0	0	0.5	16.67	0.42
0-1h	aub	15|0|0	15	5	3	2|0	1	0.5	5	0.43
0-1h	RpL32	33|8|5	46	15.33	3	11|10	10.5	0.5	1.46	0.43
0-1h	hoip	14|0|0	14	4.67	3	2|0	1	0.5	4.67	0.43
0-1h	Upf1	4|0|0	4	1.33	3	0|0	0	0.5	13.33	0.43
0-1h	Jabba	4|0|0	4	1.33	3	0|0	0	0.5	13.33	0.43
0-1h	CG7519	4|0|0	4	1.33	3	0|0	0	0.5	13.33	0.43
0-1h	Cnot4	4|0|0	4	1.33	3	0|0	0	0.5	13.33	0.43
0-1h	Ef1gamma	27|0|0	27	9	3	8|8	8	0.5	1.12	0.43
0-1h	emb	4|0|0	4	1.33	3	0|0	0	0.5	13.33	0.43
0-1h	cup	362|74|34	470	156.67	3	104|48	76	0.5	2.06	0.43
0-1h	Not10	4|0|0	4	1.33	3	0|0	0	0.5	13.33	0.43
0-1h	CG8915	4|0|0	4	1.33	3	0|0	0	0.5	13.33	0.43
0-1h	Sym	4|0|0	4	1.33	3	0|0	0	0.5	13.33	0.43
0-1h	Caf1-55	4|0|0	4	1.33	3	0|0	0	0.5	13.33	0.43
0-1h	HnRNP-K	4|0|0	4	1.33	3	0|0	0	0.5	13.33	0.43
0-1h	nudC	4|0|0	4	1.33	3	0|0	0	0.5	13.33	0.43
0-1h	cpa	4|0|0	4	1.33	3	0|0	0	0.5	13.33	0.43
0-1h	CG34394	4|0|0	4	1.33	3	0|0	0	0.5	13.33	0.43
0-1h	mle	4|0|0	4	1.33	3	0|0	0	0.5	13.33	0.43
0-1h	La	4|0|0	4	1.33	3	0|0	0	0.5	13.33	0.43
0-1h	Pgi	4|0|0	4	1.33	3	0|0	0	0.5	13.33	0.43
0-1h	CG8963	4|0|0	4	1.33	3	0|0	0	0.5	13.33	0.43
0-1h	Mcm5	4|0|0	4	1.33	3	0|0	0	0.5	13.33	0.43
0-1h	obe	4|0|0	4	1.33	3	0|0	0	0.5	13.33	0.43
0-1h	CG7637	4|0|0	4	1.33	3	0|0	0	0.5	13.33	0.43
0-1h	yellow-g2	4|0|0	4	1.33	3	0|0	0	0.5	13.33	0.43
0-1h	rad50	4|0|0	4	1.33	3	0|0	0	0.5	13.33	0.43
0-1h	tzn	4|0|0	4	1.33	3	0|0	0	0.5	13.33	0.43
0-1h	Tdrd3	4|0|0	4	1.33	3	0|0	0	0.5	13.33	0.43
0-1h	EloC	4|0|0	4	1.33	3	0|0	0	0.5	13.33	0.43
0-1h	NAT1	4|0|0	4	1.33	3	0|0	0	0.5	13.33	0.43
0-1h	Cdk2	4|0|0	4	1.33	3	0|0	0	0.5	13.33	0.43
0-1h	RpL38	59|2|0	61	20.33	3	19|8	13.5	0.5	1.51	0.44
0-1h	KRT16	18|0|0	18	6	3	0|3	1.5	0.5	4	0.44
0-1h	Pep	14|0|6	20	6.67	3	4|3	3.5	0.5	1.9	0.44
0-1h	muskelin	69|0|0	69	23	3	17|4	10.5	0.5	2.19	0.44
0-1h	Tcp-1eta	40|0|0	40	13.33	3	11|4	7.5	0.5	1.78	0.44
0-1h	fry	40|0|3	43	14.33	3	0|6	3	0.5	4.78	0.44
0-1h	Int6	11|0|0	11	3.67	3	2|0	1	0.5	3.67	0.45
0-1h	RpL23	84|12|0	96	32	3	28|14	21	0.5	1.52	0.45
0-1h	RpS27	11|0|0	11	3.67	3	0|2	1	0.5	3.67	0.45
0-1h	eIF-4E	107|10|12	129	43	3	21|0	10.5	0.5	4.1	0.45
0-1h	RpL22	9|0|0	9	3	3	2|0	1	0.49	3	0.45
0-1h	RpS19a	41|0|0	41	13.67	3	15|14	14.5	0.49	0.94	0.45
0-1h	thoc5	3|0|0	3	1	3	0|0	0	0.49	10	0.45
0-1h	x16	10|0|0	10	3.33	3	0|2	1	0.49	3.33	0.45
0-1h	kel	6|2|2	10	3.33	3	2|0	1	0.49	3.33	0.45
0-1h	RpS25	19|0|0	19	6.33	3	4|0	2	0.49	3.17	0.45
0-1h	eIF-3p66	21|0|0	21	7	3	4|0	2	0.49	3.5	0.45
0-1h	CSN3	3|0|0	3	1	3	0|0	0	0.49	10	0.45
0-1h	CG8771	3|0|0	3	1	3	0|0	0	0.49	10	0.45
0-1h	Ef1beta	23|0|0	23	7.67	3	8|7	7.5	0.49	1.02	0.45
0-1h	Mcm7	45|0|0	45	15	3	0|11	5.5	0.49	2.73	0.45
0-1h	sqd	3|0|0	3	1	3	0|0	0	0.49	10	0.45
0-1h	Gr22f	3|0|0	3	1	3	0|0	0	0.49	10	0.45
0-1h	skap	3|0|0	3	1	3	0|0	0	0.49	10	0.45
0-1h	RpS30	32|6|7	45	15	3	12|6	9	0.49	1.67	0.45
0-1h	Nha1	3|0|0	3	1	3	0|0	0	0.49	10	0.45
0-1h	SC35	3|0|0	3	1	3	0|0	0	0.49	10	0.45
0-1h	mxc	3|0|0	3	1	3	0|0	0	0.49	10	0.45
0-1h	Acf	3|0|0	3	1	3	0|0	0	0.49	10	0.45
0-1h	AIMP1	3|0|0	3	1	3	0|0	0	0.49	10	0.45
0-1h	Cdc27	3|0|0	3	1	3	0|0	0	0.49	10	0.45
0-1h	Nipped-A	3|0|0	3	1	3	0|0	0	0.49	10	0.45
0-1h	CG30460	3|0|0	3	1	3	0|0	0	0.49	10	0.45
0-1h	Dscam1	0|3|0	3	1	3	0|0	0	0.49	10	0.45
0-1h	RpS13	57|0|0	57	19	3	21|11	16	0.48	1.19	0.46
0-1h	DCP1	70|2|0	72	24	3	20|0	10	0.48	2.4	0.46
0-1h	GlyS	67|2|0	69	23	3	24|12	18	0.48	1.28	0.46
0-1h	larp	24|0|0	24	8	3	6|0	3	0.48	2.67	0.46
0-1h	Nup107	12|0|0	12	4	3	3|0	1.5	0.48	2.67	0.46
0-1h	CG7546	20|0|0	20	6.67	3	5|0	2.5	0.48	2.67	0.46
0-1h	RpL36A	12|0|0	12	4	3	3|0	1.5	0.48	2.67	0.46
0-1h	ALB	0|16|0	16	5.33	3	4|0	2	0.48	2.67	0.46
0-1h	swa	8|0|0	8	2.67	3	2|0	1	0.47	2.67	0.46
0-1h	14-3-3zeta	2|0|0	2	0.67	3	0|0	0	0.47	6.67	0.46
0-1h	Ssb-c31a	8|0|0	8	2.67	3	0|2	1	0.47	2.67	0.46
0-1h	l(3)mbt	2|0|0	2	0.67	3	0|0	0	0.47	6.67	0.46
0-1h	Pdcd4	2|0|0	2	0.67	3	0|0	0	0.47	6.67	0.46
0-1h	CG4951	2|0|0	2	0.67	3	0|0	0	0.47	6.67	0.46
0-1h	CG4038	2|0|0	2	0.67	3	0|0	0	0.47	6.67	0.46
0-1h	CG8142	2|0|0	2	0.67	3	0|0	0	0.47	6.67	0.46
0-1h	CG2701	2|0|0	2	0.67	3	0|0	0	0.47	6.67	0.46
0-1h	CG17598	2|0|0	2	0.67	3	0|0	0	0.47	6.67	0.46
0-1h	Elp3	2|0|0	2	0.67	3	0|0	0	0.47	6.67	0.46
0-1h	sub	2|0|0	2	0.67	3	0|0	0	0.47	6.67	0.46
0-1h	CG3756	2|0|0	2	0.67	3	0|0	0	0.47	6.67	0.46
0-1h	NAA15-16	2|0|0	2	0.67	3	0|0	0	0.47	6.67	0.46
0-1h	Cul5	2|0|0	2	0.67	3	0|0	0	0.47	6.67	0.46
0-1h	PCNA	2|0|0	2	0.67	3	0|0	0	0.47	6.67	0.46
0-1h	Golgin104	2|0|0	2	0.67	3	0|0	0	0.47	6.67	0.46
0-1h	CG7182	2|0|0	2	0.67	3	0|0	0	0.47	6.67	0.46
0-1h	Rbf2	2|0|0	2	0.67	3	0|0	0	0.47	6.67	0.46
0-1h	ncd	2|0|0	2	0.67	3	0|0	0	0.47	6.67	0.46
0-1h	CG4753	2|0|0	2	0.67	3	0|0	0	0.47	6.67	0.46
0-1h	Pur-alpha	2|0|0	2	0.67	3	0|0	0	0.47	6.67	0.46
0-1h	Nopp140	2|0|0	2	0.67	3	0|0	0	0.47	6.67	0.46
0-1h	CG17568	2|0|0	2	0.67	3	0|0	0	0.47	6.67	0.46
0-1h	KRT78	2|0|0	2	0.67	3	0|0	0	0.47	6.67	0.46
0-1h	Hpr1	2|0|0	2	0.67	3	0|0	0	0.47	6.67	0.46
0-1h	hts	2|0|0	2	0.67	3	0|0	0	0.47	6.67	0.46
0-1h	vig2	2|0|0	2	0.67	3	0|0	0	0.47	6.67	0.46
0-1h	Ref1	0|2|0	2	0.67	3	0|0	0	0.47	6.67	0.46
0-1h	osk	0|2|0	2	0.67	3	0|0	0	0.47	6.67	0.46
0-1h	crb	0|2|0	2	0.67	3	0|0	0	0.47	6.67	0.46
0-1h	CG7028	0|2|0	2	0.67	3	0|0	0	0.47	6.67	0.46
0-1h	Rim	0|2|0	2	0.67	3	0|0	0	0.47	6.67	0.46
0-1h	CG17991	0|0|2	2	0.67	3	0|0	0	0.47	6.67	0.46
0-1h	CG9684	29|0|0	29	9.67	3	9|0	4.5	0.47	2.15	0.47
0-1h	BicC	48|2|0	50	16.67	3	16|0	8	0.47	2.08	0.47
0-1h	RpS14a	46|0|2	48	16	3	17|0	8.5	0.46	1.88	0.47
0-1h	Atx2	14|0|0	14	4.67	3	4|0	2	0.46	2.33	0.47
0-1h	RpL26	11|0|0	11	3.67	3	3|0	1.5	0.46	2.44	0.47
0-1h	RpL3	45|0|0	45	15	3	17|7	12	0.45	1.25	0.47
0-1h	tyf	39|0|0	39	13	3	16|0	8	0.44	1.62	0.47
0-1h	CG17514	12|0|0	12	4	3	4|0	2	0.44	2	0.47
0-1h	EloB	5|2|0	7	2.33	3	0|2	1	0.43	2.33	0.47
0-1h	RpS5b	9|0|0	9	3	3	0|3	1.5	0.43	2	0.47
0-1h	Vha68-2	9|0|0	9	3	3	3|0	1.5	0.43	2	0.47
0-1h	RpS11	14|0|0	14	4.67	3	5|0	2.5	0.43	1.87	0.47
0-1h	RpL5	23|0|0	23	7.67	3	10|0	5	0.42	1.53	0.47
0-1h	KRT14	18|0|0	18	6	3	0|7	3.5	0.42	1.71	0.47
0-1h	RpS20	13|0|0	13	4.33	3	5|0	2.5	0.41	1.73	0.47
0-1h	wech	6|1|0	7	2.33	3	0|2	1	0.41	2.33	0.48
0-1h	Arp1	19|0|0	19	6.33	3	8|0	4	0.41	1.58	0.48
0-1h	B52	29|3|5	37	12.33	3	12|2	7	0.41	1.76	0.48
0-1h	gammaTub23C	22|0|0	22	7.33	3	0|10	5	0.4	1.47	0.48
0-1h	RpS29	12|0|0	12	4	3	5|0	2.5	0.4	1.6	0.48
0-1h	RpL11	19|4|5	28	9.33	3	8|2	5	0.39	1.87	0.48
0-1h	CG3295	10|0|0	10	3.33	3	4|0	2	0.39	1.67	0.48
0-1h	RpL15	51|6|7	64	21.33	3	20|8	14	0.38	1.52	0.48
0-1h	KRT6A	27|1|0	28	9.33	3	0|13	6.5	0.38	1.44	0.48
0-1h	RpL10	18|0|0	18	6	3	9|0	4.5	0.36	1.33	0.48
0-1h	RpL8	16|0|0	16	5.33	3	8|0	4	0.35	1.33	0.48
0-1h	Nph	4|2|0	6	2	3	2|0	1	0.35	2	0.48
0-1h	CLIP-190	5|0|0	5	1.67	3	2|0	1	0.35	1.67	0.48
0-1h	Gapdh1	39|0|0	39	13	3	20|0	10	0.33	1.3	0.48
0-1h	4E-T	8|0|0	8	2.67	3	4|0	2	0.32	1.33	0.48
0-1h	ade5	11|0|0	11	3.67	3	6|0	3	0.3	1.22	0.48
0-1h	Rpn5	4|0|0	4	1.33	3	0|2	1	0.28	1.33	0.49
0-1h	CSN4	4|0|0	4	1.33	3	0|2	1	0.28	1.33	0.49
0-1h	CG33981	4|0|0	4	1.33	3	2|0	1	0.28	1.33	0.49
0-1h	mre11	4|0|0	4	1.33	3	2|0	1	0.28	1.33	0.49
0-1h	Rpt6	24|0|0	24	8	3	7|11	9	0.26	0.89	0.49
0-1h	RanGAP	65|0|0	65	21.67	3	26|11	18.5	0.24	1.17	0.49
0-1h	RfC3	6|0|0	6	2	3	2|2	2	0.23	1	0.49
0-1h	SmE	8|0|0	8	2.67	3	5|0	2.5	0.22	1.07	0.49
0-1h	RnrL	16|0|0	16	5.33	3	6|6	6	0.2	0.89	0.49
0-1h	Capr	16|0|0	16	5.33	3	6|6	6	0.2	0.89	0.49
0-1h	CTPsyn	6|0|0	6	2	3	4|0	2	0.19	1	0.5
0-1h	SNRPG	6|0|0	6	2	3	4|0	2	0.19	1	0.5
0-1h	Gnf1	26|3|0	29	9.67	3	6|12	9	0.18	1.07	0.5
0-1h	CG6617	59|4|0	63	21	3	30|2	16	0.18	1.31	0.5
0-1h	CG9467	21|0|4	25	8.33	3	10|4	7	0.17	1.19	0.5
0-1h	Tctp	3|0|0	3	1	3	0|2	1	0.17	1	0.5
0-1h	26-29-p	12|0|0	12	4	3	8|0	4	0.15	1	0.5
0-1h	Sec13	8|0|0	8	2.67	3	4|2	3	0.15	0.89	0.5
0-1h	KRT5	19|0|0	19	6.33	3	0|12	6	0.15	1.06	0.51
0-1h	Karybeta3	7|0|1	8	2.67	3	1|4	2.5	0.15	1.07	0.51
0-1h	A2A4G1	0|2|2	4	1.33	3	2|0	1	0.15	1.33	0.51
0-1h	Fib	15|5|4	24	8	3	8|2	5	0.14	1.6	0.51
0-1h	RpL34b	7|0|0	7	2.33	3	5|0	2.5	0.14	0.93	0.51
0-1h	RpS21	30|4|2	36	12	3	14|5	9.5	0.13	1.26	0.51
0-1h	pAbp	138|3|8	149	49.67	3	60|11	35.5	0.11	1.4	0.51
0-1h	lds	5|0|0	5	1.67	3	0|4	2	0.11	0.83	0.51
0-1h	Khc	8|0|0	8	2.67	3	6|0	3	0.11	0.89	0.52
0-1h	2020-12-01	8|0|0	8	2.67	3	6|0	3	0.11	0.89	0.52
0-1h	loqs	8|0|0	8	2.67	3	0|6	3	0.11	0.89	0.52
0-1h	Droj2	10|0|0	10	3.33	3	4|4	4	0.09	0.83	0.52
0-1h	CG5174	28|0|0	28	9.33	3	14|4	9	0.09	1.04	0.52
0-1h	dhd	6|0|0	6	2	3	5|0	2.5	0.08	0.8	0.52
0-1h	Hsp68	2|0|0	2	0.67	3	2|0	1	0.07	0.67	0.52
0-1h	smt3	2|0|0	2	0.67	3	2|0	1	0.07	0.67	0.52
0-1h	eIF-2alpha	2|0|0	2	0.67	3	2|0	1	0.07	0.67	0.52
0-1h	AspRS-m	2|0|0	2	0.67	3	0|2	1	0.07	0.67	0.52
0-1h	CG13900	2|0|0	2	0.67	3	2|0	1	0.07	0.67	0.52
0-1h	Atox1	2|0|0	2	0.67	3	0|2	1	0.07	0.67	0.52
0-1h	SmD1	0|0|2	2	0.67	3	2|0	1	0.07	0.67	0.52
0-1h	CG31357	10|0|0	10	3.33	3	8|0	4	0.05	0.83	0.53
0-1h	Uch-L5	4|0|0	4	1.33	3	4|0	2	0.05	0.67	0.54
0-1h	ATPCL	4|0|0	4	1.33	3	4|0	2	0.05	0.67	0.54
0-1h	msk	4|0|0	4	1.33	3	0|4	2	0.05	0.67	0.54
0-1h	RpL7A	16|0|0	16	5.33	3	12|0	6	0.04	0.89	0.54
0-1h	RpL18A	46|6|2	54	18	3	20|17	18.5	0.03	0.97	0.54
0-1h	RpL24	60|6|6	72	24	3	22|26	24	0.03	1	0.54
0-1h	Cct5	21|0|0	21	7	3	15|0	7.5	0.03	0.93	0.54
0-1h	RpL7	69|5|3	77	25.67	3	30|12	21	0.03	1.22	0.55
0-1h	HIP-R	6|4|0	10	3.33	3	0|6	3	0.03	1.11	0.55
0-1h	eIF-4a	23|0|0	23	7.67	3	13|4	8.5	0.02	0.9	0.55
0-1h	RpL9	42|6|0	48	16	3	13|20	16.5	0.02	0.97	0.55
0-1h	BicD	15|0|0	15	5	3	12|0	6	0.02	0.83	0.55
0-1h	sesB	6|0|0	6	2	3	0|6	3	0.02	0.67	0.55
0-1h	bic	6|0|0	6	2	3	2|4	3	0.02	0.67	0.55
0-1h	milt	3|0|0	3	1	3	4|0	2	0.02	0.5	0.56
0-1h	gek	3|0|0	3	1	3	4|0	2	0.02	0.5	0.56
0-1h	Unr	3|0|0	3	1	3	4|0	2	0.02	0.5	0.56
0-1h	RpL36	35|4|7	46	15.33	3	17|12	14.5	0.01	1.06	0.56
0-1h	CG5525	16|0|0	16	5.33	3	13|0	6.5	0.01	0.82	0.56
0-1h	RpS6	72|5|5	82	27.33	3	32|13	22.5	0.01	1.21	0.56
0-1h	FKBP59	5|0|0	5	1.67	3	6|0	3	0.01	0.56	0.56
0-1h	mor	4|0|0	4	1.33	3	3|2	2.5	0.01	0.53	0.57
0-1h	DCTN2-p50	13|0|0	13	4.33	3	4|8	6	0.01	0.72	0.57
0-1h	Cbp80	6|0|0	6	2	3	7|0	3.5	0.01	0.57	0.57
0-1h	RpL40	4|0|0	4	1.33	3	3|2	2.5	0.01	0.53	0.57
0-1h	CG30122	16|0|4	20	6.67	3	9|6	7.5	0	0.89	0.57
0-1h	T-cp1	90|0|6	96	32	3	38|25	31.5	0	1.02	0.57
0-1h	Imp	79|15|21	115	38.33	3	40|8	24	0	1.6	0.57
0-1h	lic	4|0|0	4	1.33	3	4|2	3	0	0.44	0.58
0-1h	Rpn7	18|0|0	18	6	3	9|8	8.5	0	0.71	0.58
0-1h	Rpn9	7|2|0	9	3	3	4|4	4	0	0.75	0.58
0-1h	rump	47|0|4	51	17	3	24|10	17	0	1	0.58
0-1h	jar	8|0|0	8	2.67	3	3|6	4.5	0	0.59	0.58
0-1h	Cdk1	4|0|0	4	1.33	3	6|0	3	0	0.44	0.58
0-1h	SmD2	4|0|0	4	1.33	3	6|0	3	0	0.44	0.58
0-1h	Torsin	4|0|0	4	1.33	3	2|4	3	0	0.44	0.58
0-1h	RpS26	15|0|0	15	5	3	9|6	7.5	0	0.67	0.59
0-1h	Nup205	35|0|0	35	11.67	3	7|20	13.5	0	0.86	0.59
0-1h	tum	10|0|0	10	3.33	3	7|4	5.5	0	0.61	0.59
0-1h	Nup75	10|0|0	10	3.33	3	3|8	5.5	0	0.61	0.59
0-1h	ATPsynbeta	38|0|0	38	12.67	3	14|20	17	0	0.75	0.59
0-1h	eEF1delta	6|0|0	6	2	3	4|4	4	0	0.5	0.59
0-1h	CG7611	6|0|0	6	2	3	2|6	4	0	0.5	0.59
0-1h	nonA	0|6|4	10	3.33	3	6|2	4	0	0.83	0.59
0-1h	RpLP1	46|9|11	66	22	3	24|17	20.5	0	1.07	0.6
0-1h	RpS18	52|13|10	75	25	3	26|18	22	0	1.14	0.6
0-1h	RpL14	81|22|28	131	43.67	3	38|31	34.5	0	1.27	0.6
0-1h	CG5642	11|0|0	11	3.67	3	6|6	6	0	0.61	0.6
0-1h	faf	9|0|0	9	3	3	2|10	6	0	0.5	0.6
0-1h	Rpn6	8|0|0	8	2.67	3	6|4	5	0	0.53	0.6
0-1h	ERp60	4|0|0	4	1.33	3	7|0	3.5	0	0.38	0.6
0-1h	Sod1	7|0|0	7	2.33	3	4|6	5	0	0.47	0.6
0-1h	RpL30	31|4|2	37	12.33	3	20|8	14	0	0.88	0.61
0-1h	Nup93-1	7|4|0	11	3.67	3	10|2	6	0	0.61	0.61
0-1h	RpL18	51|11|14	76	25.33	3	26|20	23	0	1.1	0.61
0-1h	Gmd	70|0|0	70	23.33	3	41|9	25	0	0.93	0.61
0-1h	His2B:CG17949	14|0|0	14	4.67	3	7|10	8.5	0	0.55	0.61
0-1h	Zw10	8|0|5	13	4.33	3	5|8	6.5	0	0.67	0.61
0-1h	His4r	32|6|0	38	12.67	3	20|10	15	0	0.84	0.61
0-1h	yl	61|4|4	69	23	3	35|10	22.5	0	1.02	0.61
0-1h	FK506-bp1	11|0|0	11	3.67	3	11|3	7	0	0.52	0.61
0-1h	RpL31	14|0|0	14	4.67	3	18|4	11	0	0.42	0.62
0-1h	RpS24	41|15|16	72	24	3	17|24	20.5	0	1.17	0.62
0-1h	Drp1	10|0|0	10	3.33	3	6|10	8	0	0.42	0.62
0-1h	Cctgamma	49|0|0	49	16.33	3	26|22	24	0	0.68	0.62
0-1h	RpL28	20|4|3	27	9	3	17|6	11.5	0	0.78	0.62
0-1h	Rack1	87|16|17	120	40	3	46|22	34	0	1.18	0.62
0-1h	Gapdh2	52|4|8	64	21.33	3	28|17	22.5	0	0.95	0.62
0-1h	AMPdeam	17|0|0	17	5.67	3	12|9	10.5	0	0.54	0.62
0-1h	CG8036	31|0|0	31	10.33	3	26|4	15	0	0.69	0.62
0-1h	RpL19	31|0|0	31	10.33	3	20|17	18.5	0	0.56	0.63
0-1h	tsr	13|0|0	13	4.33	3	14|7	10.5	0	0.41	0.63
0-1h	Tango7	13|0|0	13	4.33	3	13|10	11.5	0	0.38	0.63
0-1h	Rpn1	20|0|0	20	6.67	3	15|12	13.5	0	0.49	0.63
0-1h	RpL13A	29|7|3	39	13	3	12|21	16.5	0	0.79	0.63
0-1h	RpL6	64|6|8	78	26	3	36|28	32	0	0.81	0.63
0-1h	RpL27	13|4|0	17	5.67	3	12|10	11	0	0.52	0.63
0-1h	RpL23A	56|11|10	77	25.67	3	33|20	26.5	0	0.97	0.63
0-1h	TER94	11|15|27	53	17.67	3	27|7	17	0	1.04	0.63
0-1h	RpL35	40|0|0	40	13.33	3	20|24	22	0	0.61	0.63
0-1h	RpS2	86|20|11	117	39	3	47|33	40	0	0.97	0.64
0-1h	tws	22|0|0	22	7.33	3	16|15	15.5	0	0.47	0.64
0-1h	RpII215	20|0|0	20	6.67	3	18|12	15	0	0.44	0.64
0-1h	RpS17	44|0|0	44	14.67	3	29|21	25	0	0.59	0.64
0-1h	Tcp-1zeta	48|0|0	48	16	3	32|18	25	0	0.64	0.64
0-1h	Cand1	14|0|3	17	5.67	3	12|14	13	0	0.44	0.64
0-1h	eIF3-S8	20|0|0	20	6.67	3	22|8	15	0	0.44	0.64
0-1h	RpL35A	22|0|0	22	7.33	3	14|17	15.5	0	0.47	0.64
0-1h	gro	48|0|2	50	16.67	3	35|15	25	0	0.67	0.64
0-1h	glo	17|0|0	17	5.67	3	28|2	15	0	0.38	0.64
0-1h	RpS3	104|13|15	132	44	3	52|48	50	0	0.88	0.65
0-1h	brat	25|0|0	25	8.33	3	31|12	21.5	0	0.39	0.65
0-1h	RpL27A	44|9|4	57	19	3	19|34	26.5	0	0.72	0.65
0-1h	RpL12	31|8|7	46	15.33	3	19|26	22.5	0	0.68	0.65
0-1h	RpS28b	48|4|1	53	17.67	3	32|25	28.5	0	0.62	0.65
0-1h	CG7033	42|0|0	42	14	3	42|13	27.5	0	0.51	0.65
0-1h	RpL17	25|0|0	25	8.33	3	15|22	18.5	0	0.45	0.65
0-1h	RpS23	35|9|10	54	18	3	31|17	24	0	0.75	0.65
0-1h	RpS8	147|42|25	214	71.33	3	71|48	59.5	0	1.2	0.65
0-1h	Pxt	72|4|9	85	28.33	3	48|24	36	0	0.79	0.65
0-1h	Pp2A-29B	46|0|7	53	17.67	3	33|26	29.5	0	0.6	0.65
0-1h	sta	152|19|29	200	66.67	3	74|76	75	0	0.89	0.66
0-1h	Nap1	40|0|0	40	13.33	3	32|25	28.5	0	0.47	0.66
0-1h	Fs(2)Ket	29|1|1	31	10.33	3	27|21	24	0	0.43	0.66
0-1h	RpL13	46|10|11	67	22.33	3	36|24	30	0	0.74	0.66
0-1h	RpLP0	95|22|19	136	45.33	3	61|48	54.5	0	0.83	0.66
0-1h	lost	128|16|11	155	51.67	3	75|55	65	0	0.79	0.66
0-1h	eIF3-S10	23|4|0	27	9	3	21|21	21	0	0.43	0.66
0-1h	Pcmt	35|0|0	35	11.67	3	32|20	26	0	0.45	0.66
0-1h	RpS10b	75|11|6	92	30.67	3	52|36	44	0	0.7	0.66
0-1h	RpL21	45|10|11	66	22	3	52|13	32.5	0	0.68	0.66
0-1h	me31B	362|41|61	464	154.67	3	174|79	126.5	0	1.22	0.66
0-1h	RpL4	181|36|32	249	83	3	91|69	80	0	1.04	0.66
0-1h	Yp2	104|7|23	134	44.67	3	82|57	69.5	0	0.64	0.67
0-1h	Chc	56|0|0	56	18.67	3	26|75	50.5	0	0.37	0.67
0-1h	RpS16	72|22|12	106	35.33	3	48|48	48	0	0.74	0.67
0-1h	RpS7	99|28|18	145	48.33	3	73|62	67.5	0	0.72	0.67
0-1h	Grip91	31|0|0	31	10.33	3	39|22	30.5	0	0.34	0.67
0-1h	alphaTub67C	76|25|23	124	41.33	3	46|63	54.5	0	0.76	0.67
0-1h	KRT2	58|11|4	73	24.33	3	40|49	44.5	0	0.55	0.67
0-1h	alphaTub84B	146|66|68	280	93.33	3	62|94	78	0	1.2	0.67
0-1h	Hsp83	69|14|8	91	30.33	3	26|65	45.5	0	0.67	0.67
0-1h	RpLP2	66|24|24	114	38	3	44|57	50.5	0	0.75	0.67
0-1h	RpS3A	112|19|13	144	48	3	73|55	64	0	0.75	0.67
0-1h	RpS9	98|22|10	130	43.33	3	61|52	56.5	0	0.77	0.67
0-1h	KRT9	197|25|6	228	76	3	55|155	105	0	0.72	0.68
0-1h	gammaTub37C	87|8|9	104	34.67	3	106|41	73.5	0	0.47	0.68
0-1h	Yp1	130|22|17	169	56.33	3	100|109	104.5	0	0.54	0.68
0-1h	EF2	99|0|1	100	33.33	3	76|66	71	0	0.47	0.68
0-1h	Yp3	166|18|38	222	74	3	165|123	144	0	0.51	0.68
0-1h	r	291|51|34	376	125.33	3	248|185	216.5	0	0.58	0.68
0-1h	PyK	101|10|12	123	41	3	116|57	86.5	0	0.47	0.68
0-1h	KRT1	263|55|54	372	124	3	128|269	198.5	0	0.62	0.68
0-1h	KRT10	163|15|28	206	68.67	3	74|136	105	0	0.65	0.68
0-1h	Jafrac1	50|13|6	69	23	3	42|56	49	0	0.47	0.68
0-1h	Hsc70-3	100|0|24	124	41.33	3	105|57	81	0	0.51	0.68
0-1h	betaTub56D	227|133|144	504	168	3	133|159	146	0	1.15	0.68
0-1h	RpL10Ab	91|1|0	92	30.67	3	67|66	66.5	0	0.46	0.68
0-1h	P00761	8|0|0	8	2.67	3	16|13	14.5	0	0.18	0.69
0-1h	CkIIalpha	7|0|0	7	2.33	3	7|8	7.5	0	0.31	0.69
0-1h	ACC	12|0|0	12	4	3	26|31	28.5	0	0.14	0.69
0-1h	rod	9|2|0	11	3.67	3	6|17	11.5	0	0.32	0.69
0-1h	Top2	11|0|0	11	3.67	3	12|13	12.5	0	0.29	0.69
0-1h	Pen	53|3|0	56	18.67	3	60|65	62.5	0	0.3	0.69
0-1h	TppII	16|3|0	19	6.33	3	110|81	95.5	0	0.07	0.69
0-1h	CstF-64	6|0|0	6	2	3	18|6	12	0	0.17	0.69
0-1h	Rpt1	5|0|0	5	1.67	3	4|12	8	0	0.21	0.69
0-1h	poe	109|5|3	117	39	3	171|156	163.5	0	0.24	0.69
0-1h	Hsp26	18|3|1	22	7.33	3	85|69	77	0	0.1	0.69
0-1h	Hsp27	26|2|1	29	9.67	3	114|94	104	0	0.09	0.69
0-1h	Pfk	14|0|0	14	4.67	3	33|0	16.5	0	0.28	0.69
0-1h	Smn	6|0|0	6	2	3	16|3	9.5	0	0.21	0.69
0-1h	rept	10|0|0	10	3.33	3	30|17	23.5	0	0.14	0.69
0-1h	Klp3A	4|0|0	4	1.33	3	26|13	19.5	0	0.07	0.69
0-1h	CG2982	17|0|0	17	5.67	3	25|15	20	0	0.28	0.69
0-1h	Klp10A	15|0|0	15	5	3	54|37	45.5	0	0.11	0.69
0-1h	RfC38	7|0|0	7	2.33	3	6|12	9	0	0.26	0.69
0-1h	Dhx15	10|0|0	10	3.33	3	16|5	10.5	0	0.32	0.69
0-1h	Ranbp9	8|0|1	9	3	3	7|9	8	0	0.38	0.69
0-1h	pont	29|0|0	29	9.67	3	77|39	58	0	0.17	0.69
0-1h	Dhc64C	12|0|4	16	5.33	3	13|58	35.5	0	0.15	0.69
0-1h	Nurf-38	16|0|0	16	5.33	3	33|13	23	0	0.23	0.69
0-1h	Ge-1	12|0|0	12	4	3	14|13	13.5	0	0.3	0.69
0-1h	apolpp	5|2|0	7	2.33	3	8|46	27	0	0.09	0.69
0-1h	LysRS	12|0|0	12	4	3	11|16	13.5	0	0.3	0.69
0-1h	CG9769	5|0|0	5	1.67	3	3|10	6.5	0	0.26	0.69
0-1h	Rpn2	5|10|3	18	6	3	10|13	11.5	0	0.52	0.69
0-1h	Zwilch	4|0|0	4	1.33	3	4|6	5	0	0.27	0.69
0-1h	MetRS	11|0|0	11	3.67	3	8|17	12.5	0	0.29	0.69
0-1h	RpS12	7|0|5	12	4	3	6|12	9	0	0.44	0.69
0-1h	CG32165	5|0|4	9	3	3	8|8	8	0	0.38	0.69
0-1h	IleRS	23|0|0	23	7.67	3	27|51	39	0	0.2	0.69
0-1h	CG11984	9|0|5	14	4.67	3	20|10	15	0	0.31	0.69
0-1h	Uba1	8|0|0	8	2.67	3	42|4	23	0	0.12	0.69
0-1h	LeuRS	4|0|0	4	1.33	3	4|14	9	0	0.15	0.69
0-1h	Grip71	40|0|0	40	13.33	3	64|17	40.5	0	0.33	0.69
0-1h	Act87E	2|13|0	15	5	3	18|8	13	0	0.38	0.69
0-1h	Ef1alpha48D	153|69|23	245	81.67	3	153|284	218.5	0	0.37	0.69
0-1h	Grip84	37|0|0	37	12.33	3	56|30	43	0	0.29	0.69
0-1h	GstD1	27|7|2	36	12	3	31|25	28	0	0.43	0.69
0-1h	Hsc70-4	469|108|88	665	221.67	3	393|261	327	0	0.68	0.69
0-1h	Rpt3	12|0|0	12	4	3	12|13	12.5	0	0.32	0.69
0-1h	Rpt5	17|0|0	17	5.67	3	23|32	27.5	0	0.21	0.69
0-1h	Rpt2	7|0|0	7	2.33	3	8|9	8.5	0	0.27	0.69
0-1h	CG6084	5|0|0	5	1.67	3	9|8	8.5	0	0.2	0.69
0-1h	Rpt4	20|0|10	30	10	3	16|27	21.5	0	0.47	0.69
0-1h	tral	187|155|166	508	169.33	3	309|67	188	0	0.9	0.69
0-1h	gig	6|0|0	6	2	3	13|14	13.5	0	0.15	0.69
0-1h	l(2)k01209	8|0|0	8	2.67	3	21|0	10.5	0	0.25	0.69
0-1h	Prp8	3|0|0	3	1	3	0|7	3.5	0	0.29	0.69
0-1h	GluProRS	6|0|0	6	2	3	5|18	11.5	0	0.17	0.69
0-1h	Rpn8	4|0|0	4	1.33	3	6|8	7	0	0.19	0.69
0-1h	msps	5|0|0	5	1.67	3	19|31	25	0	0.07	0.69
0-1h	pav	2|0|0	2	0.67	3	4|0	2	0	0.33	0.69
0-1h	Grip75	2|0|0	2	0.67	3	17|5	11	0	0.06	0.69
0-1h	mri	2|0|0	2	0.67	3	0|4	2	0	0.33	0.69
0-1h	CG7185	6|0|0	6	2	3	15|5	10	0	0.2	0.69
0-1h	AIMP2	5|0|0	5	1.67	3	0|12	6	0	0.28	0.69
0-1h	Bruce	3|0|0	3	1	3	7|6	6.5	0	0.15	0.69
0-1h	CG34325	1|0|0	1	0.33	3	2|2	2	0	0.17	0.69
0-1h	Clp	1|0|0	1	0.33	3	0|0	0	0	3.33	0.69
0-1h	Srp54	5|0|0	5	1.67	3	12|6	9	0	0.19	0.69
0-1h	SkpA	2|0|0	2	0.67	3	4|4	4	0	0.17	0.69
0-1h	RpII33	4|0|0	4	1.33	3	4|8	6	0	0.22	0.69
0-1h	Sodh-2	1|0|0	1	0.33	3	0|0	0	0	3.33	0.69
0-1h	Rpn11	2|1|2	5	1.67	3	2|5	3.5	0	0.48	0.69
0-1h	Got1	4|0|0	4	1.33	3	12|0	6	0	0.22	0.69
0-1h	P32	2|0|0	2	0.67	3	4|0	2	0	0.33	0.69
0-1h	Rpb8	1|1|1	3	1	3	1|1	1	0	1	0.69
0-1h	l(1)G0156	2|0|0	2	0.67	3	2|2	2	0	0.33	0.69
0-1h	CG14215	1|0|0	1	0.33	3	0|0	0	0	3.33	0.69
0-1h	Nup43	4|0|0	4	1.33	3	7|4	5.5	0	0.24	0.69
0-1h	Grip163	2|0|0	2	0.67	3	12|0	6	0	0.11	0.69
0-1h	Psi	2|0|0	2	0.67	3	4|0	2	0	0.33	0.69
0-1h	CtBP	2|0|0	2	0.67	3	22|16	19	0	0.04	0.69
0-1h	eIF3ga	4|0|0	4	1.33	3	6|8	7	0	0.19	0.69
0-1h	CG31510	1|0|0	1	0.33	3	0|0	0	0	3.33	0.69
0-1h	CaMKII	2|0|0	2	0.67	3	6|0	3	0	0.22	0.69
0-1h	eIF-3p40	2|0|0	2	0.67	3	12|10	11	0	0.06	0.69
0-1h	Cdc16	6|0|0	6	2	3	6|11	8.5	0	0.24	0.69
0-1h	Gem3	2|0|0	2	0.67	3	4|8	6	0	0.11	0.69
0-1h	Ask1	2|0|0	2	0.67	3	6|0	3	0	0.22	0.69
0-1h	CG7945	2|0|0	2	0.67	3	3|6	4.5	0	0.15	0.69
0-1h	HERC2	6|0|0	6	2	3	9|8	8.5	0	0.24	0.69
0-1h	CG9853	1|0|0	1	0.33	3	0|0	0	0	3.33	0.69
0-1h	Rpn10	4|0|0	4	1.33	3	6|14	10	0	0.13	0.69
0-1h	blw	0|9|2	11	3.67	3	9|22	15.5	0	0.24	0.69
0-1h	scu	0|2|0	2	0.67	3	4|4	4	0	0.17	0.69
0-1h	PVRAP	0|0|1	1	0.33	3	0|0	0	0	3.33	0.69
0-1h	gammaCOP	0|0|2	2	0.67	3	30|8	19	0	0.04	0.69
0-1h	CG11029	0|0|1	1	0.33	3	0|0	0	0	3.33	0.69

## Sheet: 1-2h
Supplementary Table S1B: SAINT analysis of interacting proteins detected in 1-2h embryo SMG IP-MS experiments. See Table S1A for description.
Bait	PreyGene	Spec	SpecSum	AvgSpec	NumReplicates	ctrlCounts	AvgControl	SaintScore	FoldChange	BFDR
1-2h	smg	717|731|618	688.67	229.56	3	8|15	11.5	N/A	19.96	N/A
1-2h	CG8963	4|0|3	7	2.33	3	0|0	0	1	23.33	0
1-2h	DNApol-epsilon255	4|0|3	7	2.33	3	0|0	0	1	23.33	0
1-2h	Rbp1-like	4|0|4	8	2.67	3	0|0	0	1	26.67	0
1-2h	brm	5|0|3	8	2.67	3	0|0	0	1	26.67	0
1-2h	Cul2	4|4|0	8	2.67	3	0|0	0	1	26.67	0
1-2h	Nup93-2	4|4|0	8	2.67	3	0|0	0	1	26.67	0
1-2h	CG10492	4|4|0	8	2.67	3	0|0	0	1	26.67	0
1-2h	Trf4-1	5|0|4	9	3	3	0|0	0	1	30	0
1-2h	nito	6|3|0	9	3	3	0|0	0	1	30	0
1-2h	clu	6|3|0	9	3	3	0|0	0	1	30	0
1-2h	swa	6|3|0	9	3	3	0|0	0	1	30	0
1-2h	bcd	0|4|5	9	3	3	0|0	0	1	30	0
1-2h	APC7	3|7|0	10	3.33	3	0|0	0	1	33.33	0
1-2h	Msp300	7|3|0	10	3.33	3	0|0	0	1	33.33	0
1-2h	eIF2B-alpha	0|4|6	10	3.33	3	0|0	0	1	33.33	0
1-2h	Klp67A	0|6|4	10	3.33	3	0|0	0	1	33.33	0
1-2h	Nup37	5|6|0	11	3.67	3	0|0	0	1	36.67	0
1-2h	Rpn11	4|1|6	11	3.67	3	0|0	0	1	36.67	0
1-2h	CG10237	0|7|4	11	3.67	3	0|0	0	1	36.67	0
1-2h	IntS3	0|4|7	11	3.67	3	0|0	0	1	36.67	0
1-2h	CG3726	5|2|5	12	4	3	0|0	0	1	40	0
1-2h	Parp	4|6|2	12	4	3	0|0	0	1	40	0
1-2h	AGO1	0|5|7	12	4	3	0|0	0	1	40	0
1-2h	Bap55	4|4|5	13	4.33	3	0|0	0	1	43.33	0
1-2h	CG3756	4|9|0	13	4.33	3	0|0	0	1	43.33	0
1-2h	Dpy-30L1	7|0|6	13	4.33	3	0|0	0	1	43.33	0
1-2h	Tctp	8|4|1	13	4.33	3	0|0	0	1	43.33	0
1-2h	Dp1	7|0|6	13	4.33	3	0|0	0	1	43.33	0
1-2h	Patr-1	4|5|5	14	4.67	3	0|0	0	1	46.67	0
1-2h	obe	8|2|4	14	4.67	3	0|0	0	1	46.67	0
1-2h	KRT16	6|2|6	14	4.67	3	0|1	0.5	1	9.33	0
1-2h	CG4951	6|3|5	14	4.67	3	0|0	0	1	46.67	0
1-2h	Mms19	0|10|4	14	4.67	3	0|0	0	1	46.67	0
1-2h	CG7611	6|9|0	15	5	3	0|0	0	1	50	0
1-2h	Nup160	7|0|8	15	5	3	0|0	0	1	50	0
1-2h	sesB	7|8|0	15	5	3	0|0	0	1	50	0
1-2h	Zn72D	8|5|2	15	5	3	0|0	0	1	50	0
1-2h	Golgin104	12|4|0	16	5.33	3	0|0	0	1	53.33	0
1-2h	GlyP	5|11|0	16	5.33	3	0|0	0	1	53.33	0
1-2h	Rpn3	3|6|7	16	5.33	3	0|0	0	1	53.33	0
1-2h	Rpn5	13|0|4	17	5.67	3	0|0	0	1	56.67	0
1-2h	tyf	10|5|2	17	5.67	3	0|0	0	1	56.67	0
1-2h	CG14215	8|5|4	17	5.67	3	0|0	0	1	56.67	0
1-2h	CG7518	6|6|6	18	6	3	0|0	0	1	60	0
1-2h	NAT1	11|7|0	18	6	3	0|0	0	1	60	0
1-2h	Elp1	15|0|4	19	6.33	3	0|0	0	1	63.33	0
1-2h	ctrip	7|6|6	19	6.33	3	0|0	0	1	63.33	0
1-2h	RpI1	7|6|7	20	6.67	3	0|0	0	1	66.67	0
1-2h	kel	11|6|4	21	7	3	0|0	0	1	70	0
1-2h	bur	18|0|3	21	7	3	0|0	0	1	70	0
1-2h	CG41099	6|8|8	22	7.33	3	0|0	0	1	73.33	0
1-2h	HIP-R	10|8|4	22	7.33	3	0|0	0	1	73.33	0
1-2h	CG14317	12|8|2	22	7.33	3	0|0	0	1	73.33	0
1-2h	14-3-3zeta	12|10|0	22	7.33	3	0|0	0	1	73.33	0
1-2h	emb	9|7|6	22	7.33	3	0|0	0	1	73.33	0
1-2h	ck	10|2|11	23	7.67	3	0|0	0	1	76.67	0
1-2h	nonA-l	7|9|7	23	7.67	3	0|0	0	1	76.67	0
1-2h	CG5641	11|7|5	23	7.67	3	0|0	0	1	76.67	0
1-2h	Not10	13|6|4	23	7.67	3	0|0	0	1	76.67	0
1-2h	Nmnat	10|6|7	23	7.67	3	0|0	0	1	76.67	0
1-2h	Nup133	9|0|14	23	7.67	3	0|0	0	1	76.67	0
1-2h	Rbf2	16|2|6	24	8	3	0|0	0	1	80	0
1-2h	Top3beta	6|18|0	24	8	3	0|0	0	1	80	0
1-2h	Edc3	11|13|0	24	8	3	0|0	0	1	80	0
1-2h	mle	14|6|4	24	8	3	0|0	0	1	80	0
1-2h	mahe	20|4|0	24	8	3	0|0	0	1	80	0
1-2h	stc	13|10|2	25	8.33	3	0|0	0	1	83.33	0
1-2h	Cul5	10|7|8	25	8.33	3	0|0	0	1	83.33	0
1-2h	Tdrd3	14|9|3	26	8.67	3	0|0	0	1	86.67	0
1-2h	BigH1	5|4|18	27	9	3	0|0	0	1	90	0
1-2h	Wee1	17|8|3	28	9.33	3	0|0	0	1	93.33	0
1-2h	Upf1	10|15|6	31	10.33	3	0|0	0	1	103.33	0
1-2h	Past1	18|2|11	31	10.33	3	0|0	0	1	103.33	0
1-2h	RpI135	10|15|7	32	10.67	3	2|0	1	1	10.67	0
1-2h	Nipped-A	9|16|8	33	11	3	0|0	0	1	110	0
1-2h	Prp8	21|12|0	33	11	3	0|0	0	1	110	0
1-2h	gus	15|19|0	34	11.33	3	0|0	0	1	113.33	0
1-2h	Nup154	24|4|7	35	11.67	3	0|0	0	1	116.67	0
1-2h	spel1	12|15|12	39	13	3	0|0	0	1	130	0
1-2h	CG13366	31|8|2	41	13.67	3	0|0	0	1	136.67	0
1-2h	Act5C	16|26|0	42	14	3	0|0	0	1	140	0
1-2h	piwi	32|6|5	43	14.33	3	0|0	0	1	143.33	0
1-2h	AspRS-m	18|18|8	44	14.67	3	0|0	0	1	146.67	0
1-2h	LamC	30|8|6	44	14.67	3	0|0	0	1	146.67	0
1-2h	CG6701	28|13|6	47	15.67	3	0|0	0	1	156.67	0
1-2h	Tailor	20|14|15	49	16.33	3	0|0	0	1	163.33	0
1-2h	lig	30|17|6	53	17.67	3	0|0	0	1	176.67	0
1-2h	4E-T	22|24|9	55	18.33	3	2|0	1	1	18.33	0
1-2h	polo	19|29|10	58	19.33	3	5|2	3.5	1	5.52	0
1-2h	Rcd-1	25|13|23	61	20.33	3	0|0	0	1	203.33	0
1-2h	Hsc70-5	51|8|6	65	21.67	3	0|0	0	1	216.67	0
1-2h	Not3	40|13|13	66	22	3	0|0	0	1	220	0
1-2h	Mekk1	47|10|9	66	22	3	0|0	0	1	220	0
1-2h	pyd	48|12|12	72	24	3	0|0	0	1	240	0
1-2h	CG32164	0|40|33	73	24.33	3	0|0	0	1	243.33	0
1-2h	Nup93-1	8|40|27	75	25	3	4|2	3	1	8.33	0
1-2h	asp	25|30|20	75	25	3	0|3	1.5	1	16.67	0
1-2h	CG5787	28|22|26	76	25.33	3	0|0	0	1	253.33	0
1-2h	CG5726	35|26|25	86	28.67	3	2|0	1	1	28.67	0
1-2h	Pop2	45|27|15	87	29	3	0|0	0	1	290	0
1-2h	Ranbp9	19|35|35	89	29.67	3	13|10	11.5	1	2.58	0
1-2h	Cand1	33|31|33	97	32.33	3	8|8	8	1	4.04	0
1-2h	faf	60|41|27	128	42.67	3	8|3	5.5	1	7.76	0
1-2h	Mcm2	66|30|37	133	44.33	3	0|2	1	1	44.33	0
1-2h	CG10077	45|51|41	137	45.67	3	8|0	4	1	11.42	0
1-2h	CG9911	65|39|36	140	46.67	3	0|0	0	1	466.67	0
1-2h	AGO2	41|56|47	144	48	3	0|0	0	1	480	0
1-2h	Rga	59|47|63	169	56.33	3	0|0	0	1	563.33	0
1-2h	Mcm6	77|47|47	171	57	3	0|0	0	1	570	0
1-2h	Mcm7	72|44|56	172	57.33	3	5|0	2.5	1	22.93	0
1-2h	dpa	85|53|44	182	60.67	3	6|0	3	1	20.22	0
1-2h	RpS15	101|50|33	184	61.33	3	15|12	13.5	1	4.54	0
1-2h	Rm62	75|59|52	186	62	3	0|0	0	1	620	0
1-2h	CG11307	59|88|81	228	76	3	0|0	0	1	760	0
1-2h	eIF4G	121|135|68	324	108	3	33|38	35.5	1	3.04	0
1-2h	twin (CCR4)	174|123|107	404	134.67	3	13|8	10.5	1	12.83	0
1-2h	cup	211|183|156	550	183.33	3	40|20	30	1	6.11	0
1-2h	LSm1	2|3|3	8	2.67	3	0|0	0	0.99	26.67	0
1-2h	CG10306	8|8|5	21	7	3	2|1	1.5	0.99	4.67	0
1-2h	aub	16|9|6	31	10.33	3	2|0	1	0.99	10.33	0
1-2h	mahj	15|8|8	31	10.33	3	2|0	1	0.99	10.33	0
1-2h	CG16940	19|21|10	50	16.67	3	4|0	2	0.99	8.33	0
1-2h	bel	94|66|44	204	68	3	20|2	11	0.99	6.18	0
1-2h	CG5608	0|2|3	5	1.67	3	0|0	0	0.98	16.67	0
1-2h	CG8003	4|2|0	6	2	3	0|0	0	0.98	20	0
1-2h	Snp	2|0|4	6	2	3	0|0	0	0.98	20	0
1-2h	MED1	2|0|4	6	2	3	0|0	0	0.98	20	0
1-2h	mad2	5|0|2	7	2.33	3	0|0	0	0.98	23.33	0
1-2h	tud	2|2|3	7	2.33	3	0|0	0	0.98	23.33	0
1-2h	Torsin	2|5|0	7	2.33	3	0|0	0	0.98	23.33	0
1-2h	CG7215	6|2|0	8	2.67	3	0|0	0	0.98	26.67	0
1-2h	dco	6|2|0	8	2.67	3	0|0	0	0.98	26.67	0
1-2h	borr	2|6|0	8	2.67	3	0|0	0	0.98	26.67	0
1-2h	Nedd8	6|2|0	8	2.67	3	0|0	0	0.98	26.67	0
1-2h	rl	0|2|6	8	2.67	3	0|0	0	0.98	26.67	0
1-2h	CG13900	7|2|0	9	3	3	0|0	0	0.98	30	0
1-2h	pcm	8|2|0	10	3.33	3	0|0	0	0.98	33.33	0
1-2h	Ddx1	2|6|2	10	3.33	3	0|0	0	0.98	33.33	0
1-2h	RfC4	2|6|2	10	3.33	3	0|0	0	0.98	33.33	0
1-2h	mip130	10|2|0	12	4	3	0|0	0	0.98	40	0
1-2h	DNApol-alpha60	11|0|2	13	4.33	3	0|0	0	0.98	43.33	0
1-2h	lark	14|0|2	16	5.33	3	0|0	0	0.98	53.33	0
1-2h	CG8771	8|4|10	22	7.33	3	2|0	1	0.98	7.33	0
1-2h	Elf	21|0|2	23	7.67	3	0|0	0	0.98	76.67	0
1-2h	SRPK	24|2|0	26	8.67	3	0|0	0	0.98	86.67	0
1-2h	Ge-1	25|26|6	57	19	3	7|10	8.5	0.98	2.24	0
1-2h	larp	39|11|21	71	23.67	3	6|0	3	0.98	7.89	0
1-2h	eIF-4E	78|47|46	171	57	3	16|2	9	0.98	6.33	0
1-2h	Nup205	50|86|46	182	60.67	3	18|19	18.5	0.98	3.28	0
1-2h	spn-A	2|2|0	4	1.33	3	0|0	0	0.97	13.33	0
1-2h	Rpb5	2|0|2	4	1.33	3	0|0	0	0.97	13.33	0
1-2h	eIF6	2|2|0	4	1.33	3	0|0	0	0.97	13.33	0
1-2h	vtd	2|2|0	4	1.33	3	0|0	0	0.97	13.33	0
1-2h	MED4	0|2|2	4	1.33	3	0|0	0	0.97	13.33	0
1-2h	Ranbp21	5|2|4	11	3.67	3	1|0	0.5	0.97	7.33	0
1-2h	betaTub97EF	3|7|11	21	7	3	0|2	1	0.97	7	0
1-2h	CG31357	17|9|4	30	10	3	2|3	2.5	0.97	4	0
1-2h	Gapdh1	42|30|37	109	36.33	3	0|12	6	0.97	6.06	0
1-2h	Cas	7|8|5	20	6.67	3	2|0	1	0.96	6.67	0.01
1-2h	RpS5b	10|2|16	28	9.33	3	3|3	3	0.96	3.11	0.01
1-2h	CG17514	24|19|27	70	23.33	3	9|2	5.5	0.96	4.24	0.01
1-2h	Fib	21|30|26	77	25.67	3	9|0	4.5	0.96	5.7	0.01
1-2h	Liprin-beta	22|6|3	31	10.33	3	2|0	1	0.95	10.33	0.01
1-2h	DCP1	41|31|13	85	28.33	3	13|0	6.5	0.95	4.36	0.01
1-2h	RpL35	39|34|22	95	31.67	3	11|14	12.5	0.95	2.53	0.01
1-2h	NAA15-16	6|4|8	18	6	3	2|0	1	0.94	6	0.01
1-2h	Rpn12	12|16|29	57	19	3	5|6	5.5	0.94	3.45	0.01
1-2h	CG7546	16|15|9	40	13.33	3	6|0	3	0.92	4.44	0.01
1-2h	BicC	51|16|10	77	25.67	3	8|0	4	0.92	6.42	0.01
1-2h	Usp7	12|10|0	22	7.33	3	0|4	2	0.91	3.67	0.01
1-2h	Cul1	16|18|6	40	13.33	3	7|0	3.5	0.91	3.81	0.01
1-2h	nonA	17|20|12	49	16.33	3	8|0	4	0.9	4.08	0.01
1-2h	lic	19|8|12	39	13	3	6|0	3	0.89	4.33	0.01
1-2h	smid	15|6|0	21	7	3	3|0	1.5	0.88	4.67	0.01
1-2h	ncd	15|5|6	26	8.67	3	3|0	1.5	0.88	5.78	0.01
1-2h	fry	25|9|5	39	13	3	4|2	3	0.88	4.33	0.01
1-2h	Iswi	6|5|0	11	3.67	3	0|2	1	0.87	3.67	0.01
1-2h	Nup107	10|9|4	23	7.67	3	4|0	2	0.87	3.83	0.01
1-2h	Elp3	9|4|2	15	5	3	2|0	1	0.86	5	0.01
1-2h	vas	16|4|0	20	6.67	3	2|0	1	0.86	6.67	0.01
1-2h	CG8142	7|4|0	11	3.67	3	2|0	1	0.84	3.67	0.01
1-2h	EloC	7|2|4	13	4.33	3	2|0	1	0.84	4.33	0.01
1-2h	RtcB	6|4|4	14	4.67	3	2|0	1	0.82	4.67	0.02
1-2h	Trn	7|6|0	13	4.33	3	3|0	1.5	0.81	2.89	0.02
1-2h	lds	13|26|4	43	14.33	3	0|8	4	0.79	3.58	0.02
1-2h	mask	5|4|0	9	3	3	0|2	1	0.78	3	0.02
1-2h	Vha68-2	7|13|6	26	8.67	3	3|2	2.5	0.78	3.47	0.02
1-2h	nop5	28|6|0	34	11.33	3	4|0	2	0.78	5.67	0.02
1-2h	RfC3	15|6|4	25	8.33	3	4|0	2	0.77	4.17	0.02
1-2h	Gnf1	26|31|16	73	24.33	3	11|9	10	0.77	2.43	0.02
1-2h	SMC2	8|0|3	11	3.67	3	2|0	1	0.75	3.67	0.02
1-2h	sub	14|11|12	37	12.33	3	6|2	4	0.75	3.08	0.03
1-2h	Vha55	8|3|14	25	8.33	3	4|2	3	0.74	2.78	0.03
1-2h	CG2246	20|3|8	31	10.33	3	4|2	3	0.74	3.44	0.03
1-2h	CG12018	3|6|0	9	3	3	2|0	1	0.72	3	0.03
1-2h	pav	11|4|0	15	5	3	3|0	1.5	0.71	3.33	0.03
1-2h	Nup98-96	6|0|9	15	5	3	4|0	2	0.71	2.5	0.03
1-2h	CG9467	28|10|8	46	15.33	3	7|0	3.5	0.71	4.38	0.03
1-2h	Fmr1	0|22|140	162	54	3	12|2	7	0.7	7.71	0.03
1-2h	l(3)72Ab	26|8|4	38	12.67	3	6|0	3	0.68	4.22	0.04
1-2h	Int6	29|2|8	39	13	3	6|0	3	0.68	4.33	0.04
1-2h	Nop56	8|4|0	12	4	3	3|0	1.5	0.67	2.67	0.04
1-2h	Nup43	5|12|4	21	7	3	2|2	2	0.67	3.5	0.04
1-2h	HERC2	14|8|7	29	9.67	3	6|0	3	0.63	3.22	0.04
1-2h	Nopp140	8|2|0	10	3.33	3	0|2	1	0.62	3.33	0.04
1-2h	RpS30	30|8|12	50	16.67	3	6|4	5	0.6	3.33	0.05
1-2h	CG30122	34|26|25	85	28.33	3	12|9	10.5	0.6	2.7	0.05
1-2h	wech	42|27|23	92	30.67	3	14|4	9	0.6	3.41	0.05
1-2h	CSN7	6|2|0	8	2.67	3	2|0	1	0.59	2.67	0.05
1-2h	Tango7	35|17|22	74	24.67	3	10|8	9	0.58	2.74	0.05
1-2h	Cdk1	14|4|4	22	7.33	3	4|0	2	0.57	3.67	0.05
1-2h	x16	6|6|4	16	5.33	3	4|0	2	0.56	2.67	0.06
1-2h	tex	9|10|0	19	6.33	3	3|4	3.5	0.55	1.81	0.06
1-2h	Mi-2	7|5|0	12	4	3	4|0	2	0.54	2	0.06
1-2h	mts	12|7|5	24	8	3	6|0	3	0.52	2.67	0.06
1-2h	rin	27|8|6	41	13.67	3	8|0	4	0.51	3.42	0.06
1-2h	alphaCOP	29|7|7	43	14.33	3	4|6	5	0.5	2.87	0.07
1-2h	blw	31|15|15	61	20.33	3	9|8	8.5	0.5	2.39	0.07
1-2h	Drp1	10|39|14	63	21	3	6|11	8.5	0.5	2.47	0.07
1-2h	His2A:CG31618	15|17|32	64	21.33	3	10|6	8	0.5	2.67	0.07
1-2h	GlyS	89|37|29	155	51.67	3	21|10	15.5	0.5	3.33	0.07
1-2h	CG6617	83|44|31	158	52.67	3	26|17	21.5	0.5	2.45	0.07
1-2h	BBS8	0|19|0	19	6.33	3	0|0	0	0.5	63.33	0.08
1-2h	CG42797	20|0|0	20	6.67	3	0|0	0	0.5	66.67	0.08
1-2h	CG18765	0|0|20	20	6.67	3	0|0	0	0.5	66.67	0.08
1-2h	Cbp80	24|0|0	24	8	3	0|0	0	0.5	80	0.08
1-2h	yps	24|0|0	24	8	3	0|0	0	0.5	80	0.08
1-2h	mre11	12|0|0	12	4	3	0|0	0	0.5	40	0.09
1-2h	U2af50	12|0|0	12	4	3	0|0	0	0.5	40	0.09
1-2h	Ank2	12|0|0	12	4	3	0|0	0	0.5	40	0.09
1-2h	G9a	0|0|12	12	4	3	0|0	0	0.5	40	0.09
1-2h	CG17272	14|0|0	14	4.67	3	0|0	0	0.5	46.67	0.09
1-2h	Cp190	14|0|0	14	4.67	3	0|0	0	0.5	46.67	0.09
1-2h	RhoGEF64C	14|0|0	14	4.67	3	0|0	0	0.5	46.67	0.09
1-2h	gammaTub23C	15|0|0	15	5	3	0|0	0	0.5	50	0.09
1-2h	CG6664	11|0|0	11	3.67	3	0|0	0	0.5	36.67	0.1
1-2h	Nop60B	11|0|0	11	3.67	3	0|0	0	0.5	36.67	0.1
1-2h	alphaTub67C	109|163|121	393	131	3	47|60	53.5	0.5	2.45	0.1
1-2h	hyx	9|0|0	9	3	3	0|0	0	0.5	30	0.11
1-2h	wisp	9|0|0	9	3	3	0|0	0	0.5	30	0.11
1-2h	CG8005	9|0|0	9	3	3	0|0	0	0.5	30	0.11
1-2h	LRR	9|0|0	9	3	3	0|0	0	0.5	30	0.11
1-2h	Hrb87F	9|0|0	9	3	3	0|0	0	0.5	30	0.11
1-2h	RpL34b	9|0|0	9	3	3	0|0	0	0.5	30	0.11
1-2h	dod	9|0|0	9	3	3	0|0	0	0.5	30	0.11
1-2h	CG9281	0|9|0	9	3	3	0|0	0	0.5	30	0.11
1-2h	dlt	0|0|9	9	3	3	0|0	0	0.5	30	0.11
1-2h	RpL26	10|0|0	10	3.33	3	0|0	0	0.5	33.33	0.11
1-2h	CG8184	10|0|0	10	3.33	3	0|0	0	0.5	33.33	0.11
1-2h	unk	10|0|0	10	3.33	3	0|0	0	0.5	33.33	0.11
1-2h	Orc4	10|0|0	10	3.33	3	0|0	0	0.5	33.33	0.11
1-2h	RanGAP	83|35|23	141	47	3	30|25	27.5	0.5	1.71	0.11
1-2h	CG9853	7|0|0	7	2.33	3	0|0	0	0.5	23.33	0.13
1-2h	Aldh	7|0|0	7	2.33	3	0|0	0	0.5	23.33	0.13
1-2h	SmD2	7|0|0	7	2.33	3	0|0	0	0.5	23.33	0.13
1-2h	Usp14	7|0|0	7	2.33	3	0|0	0	0.5	23.33	0.13
1-2h	Cnot4	7|0|0	7	2.33	3	0|0	0	0.5	23.33	0.13
1-2h	feo	7|0|0	7	2.33	3	0|0	0	0.5	23.33	0.13
1-2h	Rad17	7|0|0	7	2.33	3	0|0	0	0.5	23.33	0.13
1-2h	RpS27A	7|0|0	7	2.33	3	0|0	0	0.5	23.33	0.13
1-2h	cnn	7|0|0	7	2.33	3	0|0	0	0.5	23.33	0.13
1-2h	CG7414	7|0|0	7	2.33	3	0|0	0	0.5	23.33	0.13
1-2h	Ulp1	0|7|0	7	2.33	3	0|0	0	0.5	23.33	0.13
1-2h	uex	0|7|0	7	2.33	3	0|0	0	0.5	23.33	0.13
1-2h	mthl4	0|7|0	7	2.33	3	0|0	0	0.5	23.33	0.13
1-2h	mal	8|0|0	8	2.67	3	0|0	0	0.5	26.67	0.13
1-2h	Usp5	8|0|0	8	2.67	3	0|0	0	0.5	26.67	0.13
1-2h	DNApol-alpha50	8|0|0	8	2.67	3	0|0	0	0.5	26.67	0.13
1-2h	sxc	11|0|0	11	3.67	3	1|0	0.5	0.5	7.33	0.13
1-2h	Not1	0|0|208	208	69.33	3	20|3	11.5	0.5	6.03	0.13
1-2h	Aven	6|0|0	6	2	3	0|0	0	0.5	20	0.15
1-2h	hpo	6|0|0	6	2	3	0|0	0	0.5	20	0.15
1-2h	spd-2	6|0|0	6	2	3	0|0	0	0.5	20	0.15
1-2h	milt	6|0|0	6	2	3	0|0	0	0.5	20	0.15
1-2h	Cpsf73	6|0|0	6	2	3	0|0	0	0.5	20	0.15
1-2h	CG7637	6|0|0	6	2	3	0|0	0	0.5	20	0.15
1-2h	CG2469	6|0|0	6	2	3	0|0	0	0.5	20	0.15
1-2h	Eb1	6|0|0	6	2	3	0|0	0	0.5	20	0.15
1-2h	CLIP-190	6|0|0	6	2	3	0|0	0	0.5	20	0.15
1-2h	CG6439	6|0|0	6	2	3	0|0	0	0.5	20	0.15
1-2h	Bre1	6|0|0	6	2	3	0|0	0	0.5	20	0.15
1-2h	Acf	6|0|0	6	2	3	0|0	0	0.5	20	0.15
1-2h	nopo	6|0|0	6	2	3	0|0	0	0.5	20	0.15
1-2h	HnRNP-K	6|0|0	6	2	3	0|0	0	0.5	20	0.15
1-2h	l(2)09851	6|0|0	6	2	3	0|0	0	0.5	20	0.15
1-2h	Orc6	6|0|0	6	2	3	0|0	0	0.5	20	0.15
1-2h	CG8034	6|0|0	6	2	3	0|0	0	0.5	20	0.15
1-2h	tho2	0|6|0	6	2	3	0|0	0	0.5	20	0.15
1-2h	CG5604	0|6|0	6	2	3	0|0	0	0.5	20	0.15
1-2h	osk	0|6|0	6	2	3	0|0	0	0.5	20	0.15
1-2h	puf	0|6|0	6	2	3	0|0	0	0.5	20	0.15
1-2h	CG8108	0|0|6	6	2	3	0|0	0	0.5	20	0.15
1-2h	CSN4	9|0|0	9	3	3	1|0	0.5	0.5	6	0.15
1-2h	rig	57|15|14	86	28.67	3	16|8	12	0.5	2.39	0.15
1-2h	CG3689	5|0|0	5	1.67	3	0|0	0	0.5	16.67	0.18
1-2h	Elp2	5|0|0	5	1.67	3	0|0	0	0.5	16.67	0.18
1-2h	wap	5|0|0	5	1.67	3	0|0	0	0.5	16.67	0.18
1-2h	CG1109	5|0|0	5	1.67	3	0|0	0	0.5	16.67	0.18
1-2h	Rpn13	5|0|0	5	1.67	3	0|0	0	0.5	16.67	0.18
1-2h	CG30394	5|0|0	5	1.67	3	0|0	0	0.5	16.67	0.18
1-2h	Ranbp16	5|0|0	5	1.67	3	0|0	0	0.5	16.67	0.18
1-2h	enok	5|0|0	5	1.67	3	0|0	0	0.5	16.67	0.18
1-2h	CG8944	5|0|0	5	1.67	3	0|0	0	0.5	16.67	0.18
1-2h	eIF5	0|5|0	5	1.67	3	0|0	0	0.5	16.67	0.18
1-2h	lqfR	0|5|0	5	1.67	3	0|0	0	0.5	16.67	0.18
1-2h	MED10	0|5|1	6	2	3	0|0	0	0.5	20	0.18
1-2h	CG5913	0|8|0	8	2.67	3	1|0	0.5	0.5	5.33	0.18
1-2h	U2af38	7|0|0	7	2.33	3	1|0	0.5	0.5	4.67	0.19
1-2h	EfTuM	14|0|0	14	4.67	3	2|0	1	0.5	4.67	0.19
1-2h	SdhA	4|0|0	4	1.33	3	0|0	0	0.5	13.33	0.2
1-2h	CG17737	4|0|0	4	1.33	3	0|0	0	0.5	13.33	0.2
1-2h	Rok	4|0|0	4	1.33	3	0|0	0	0.5	13.33	0.2
1-2h	wash	4|0|0	4	1.33	3	0|0	0	0.5	13.33	0.2
1-2h	mip120	4|0|0	4	1.33	3	0|0	0	0.5	13.33	0.2
1-2h	CG10289	4|0|0	4	1.33	3	0|0	0	0.5	13.33	0.2
1-2h	CG4408	4|0|0	4	1.33	3	0|0	0	0.5	13.33	0.2
1-2h	CG6693	4|0|0	4	1.33	3	0|0	0	0.5	13.33	0.2
1-2h	Ran	4|0|0	4	1.33	3	0|0	0	0.5	13.33	0.2
1-2h	Hel25E	4|0|0	4	1.33	3	0|0	0	0.5	13.33	0.2
1-2h	CSN5	4|0|0	4	1.33	3	0|0	0	0.5	13.33	0.2
1-2h	CG12321	4|0|0	4	1.33	3	0|0	0	0.5	13.33	0.2
1-2h	PP2A-B'	4|0|0	4	1.33	3	0|0	0	0.5	13.33	0.2
1-2h	CG4554	4|0|0	4	1.33	3	0|0	0	0.5	13.33	0.2
1-2h	Uba4	4|0|0	4	1.33	3	0|0	0	0.5	13.33	0.2
1-2h	CG5199	4|0|0	4	1.33	3	0|0	0	0.5	13.33	0.2
1-2h	Xpd	4|0|0	4	1.33	3	0|0	0	0.5	13.33	0.2
1-2h	CG34216	4|0|0	4	1.33	3	0|0	0	0.5	13.33	0.2
1-2h	Phb2	4|0|0	4	1.33	3	0|0	0	0.5	13.33	0.2
1-2h	CG11882	4|0|0	4	1.33	3	0|0	0	0.5	13.33	0.2
1-2h	CG12713	4|0|0	4	1.33	3	0|0	0	0.5	13.33	0.2
1-2h	APC4	0|4|0	4	1.33	3	0|0	0	0.5	13.33	0.2
1-2h	Sas-4	0|4|0	4	1.33	3	0|0	0	0.5	13.33	0.2
1-2h	CG8915	0|4|0	4	1.33	3	0|0	0	0.5	13.33	0.2
1-2h	SMC1	0|4|0	4	1.33	3	0|0	0	0.5	13.33	0.2
1-2h	Pdcd4	0|4|0	4	1.33	3	0|0	0	0.5	13.33	0.2
1-2h	ref(2)P	0|4|0	4	1.33	3	0|0	0	0.5	13.33	0.2
1-2h	Lsd-2	0|4|0	4	1.33	3	0|0	0	0.5	13.33	0.2
1-2h	Ref1	0|0|4	4	1.33	3	0|0	0	0.5	13.33	0.2
1-2h	CG9934	0|0|4	4	1.33	3	0|0	0	0.5	13.33	0.2
1-2h	eIF-2beta	0|0|4	4	1.33	3	0|0	0	0.5	13.33	0.2
1-2h	LSm7	0|0|4	4	1.33	3	0|0	0	0.5	13.33	0.2
1-2h	rictor	0|0|4	4	1.33	3	0|0	0	0.5	13.33	0.2
1-2h	Zip99C	0|0|4	4	1.33	3	0|0	0	0.5	13.33	0.2
1-2h	Cyp4g15	0|0|4	4	1.33	3	0|0	0	0.5	13.33	0.2
1-2h	Arpc2	0|0|4	4	1.33	3	0|0	0	0.5	13.33	0.2
1-2h	CG2747	0|0|4	4	1.33	3	0|0	0	0.5	13.33	0.2
1-2h	Sym	3|0|0	3	1	3	0|0	0	0.5	10	0.23
1-2h	sgg	3|0|0	3	1	3	0|0	0	0.5	10	0.23
1-2h	CG1582	3|0|0	3	1	3	0|0	0	0.5	10	0.23
1-2h	AP-2alpha	3|0|0	3	1	3	0|0	0	0.5	10	0.23
1-2h	Dcr-1	3|0|0	3	1	3	0|0	0	0.5	10	0.23
1-2h	Nipped-B	3|0|0	3	1	3	0|0	0	0.5	10	0.23
1-2h	Rpb11	3|0|0	3	1	3	0|0	0	0.5	10	0.23
1-2h	Tap42	3|0|0	3	1	3	0|0	0	0.5	10	0.23
1-2h	PpV	3|0|0	3	1	3	0|0	0	0.5	10	0.23
1-2h	CG2118	3|0|0	3	1	3	0|0	0	0.5	10	0.23
1-2h	eIF2B-delta	3|0|0	3	1	3	0|0	0	0.5	10	0.23
1-2h	CG8858	0|3|0	3	1	3	0|0	0	0.5	10	0.23
1-2h	CG4901	0|3|0	3	1	3	0|0	0	0.5	10	0.23
1-2h	pea	0|3|0	3	1	3	0|0	0	0.5	10	0.23
1-2h	AGO3	0|3|0	3	1	3	0|0	0	0.5	10	0.23
1-2h	CG32855	0|3|0	3	1	3	0|0	0	0.5	10	0.23
1-2h	Caf1-55	0|0|3	3	1	3	0|0	0	0.5	10	0.23
1-2h	Pez	0|0|3	3	1	3	0|0	0	0.5	10	0.23
1-2h	tzn	0|0|3	3	1	3	0|0	0	0.5	10	0.23
1-2h	hoip	12|0|0	12	4	3	2|0	1	0.5	4	0.23
1-2h	GstD9	44|10|0	54	18	3	14|6	10	0.5	1.8	0.23
1-2h	eIF-4a	70|22|19	111	37	3	22|8	15	0.5	2.47	0.23
1-2h	pAbp	212|80|95	387	129	3	65|19	42	0.5	3.07	0.24
1-2h	hfp	6|5|0	11	3.67	3	2|2	2	0.5	1.83	0.25
1-2h	sle	10|2|2	14	4.67	3	2|2	2	0.5	2.33	0.25
1-2h	Rpn8	20|11|4	35	11.67	3	8|4	6	0.5	1.94	0.25
1-2h	CG9684	51|0|0	51	17	3	16|0	8	0.49	2.12	0.25
1-2h	14-3-3epsilon	34|14|4	52	17.33	3	12|4	8	0.49	2.17	0.25
1-2h	SF2	72|27|33	132	44	3	25|0	12.5	0.49	3.52	0.25
1-2h	DNApol-delta	31|47|54	132	44	3	17|23	20	0.49	2.2	0.25
1-2h	woc	2|0|0	2	0.67	3	0|0	0	0.48	6.67	0.25
1-2h	san	2|0|0	2	0.67	3	0|0	0	0.48	6.67	0.25
1-2h	CG43658	2|0|0	2	0.67	3	0|0	0	0.48	6.67	0.25
1-2h	Rpb10	2|0|0	2	0.67	3	0|0	0	0.48	6.67	0.25
1-2h	CG16817	2|0|0	2	0.67	3	0|0	0	0.48	6.67	0.25
1-2h	Orc5	2|0|0	2	0.67	3	0|0	0	0.48	6.67	0.25
1-2h	lid	2|0|0	2	0.67	3	0|0	0	0.48	6.67	0.25
1-2h	Srp54k	2|0|0	2	0.67	3	0|0	0	0.48	6.67	0.25
1-2h	CG4119	2|0|0	2	0.67	3	0|0	0	0.48	6.67	0.25
1-2h	l(1)G0320	2|0|0	2	0.67	3	0|0	0	0.48	6.67	0.25
1-2h	Pmm45A	2|0|0	2	0.67	3	0|0	0	0.48	6.67	0.25
1-2h	CG5590	2|0|0	2	0.67	3	0|0	0	0.48	6.67	0.25
1-2h	l(2)37Cg	2|0|0	2	0.67	3	0|0	0	0.48	6.67	0.25
1-2h	RPA3	2|0|0	2	0.67	3	0|0	0	0.48	6.67	0.25
1-2h	CG31249	2|0|0	2	0.67	3	0|0	0	0.48	6.67	0.25
1-2h	SelD	2|0|0	2	0.67	3	0|0	0	0.48	6.67	0.25
1-2h	eIF2B-gamma	2|0|0	2	0.67	3	0|0	0	0.48	6.67	0.25
1-2h	DNApol-epsilon58	2|0|0	2	0.67	3	0|0	0	0.48	6.67	0.25
1-2h	CG7668	2|0|0	2	0.67	3	0|0	0	0.48	6.67	0.25
1-2h	Gmap	2|0|0	2	0.67	3	0|0	0	0.48	6.67	0.25
1-2h	CG33981	2|0|0	2	0.67	3	0|0	0	0.48	6.67	0.25
1-2h	CG11985	2|0|0	2	0.67	3	0|0	0	0.48	6.67	0.25
1-2h	Cyp308a1	2|0|0	2	0.67	3	0|0	0	0.48	6.67	0.25
1-2h	SERCA	2|0|0	2	0.67	3	0|0	0	0.48	6.67	0.25
1-2h	Ufd1-like	2|0|0	2	0.67	3	0|0	0	0.48	6.67	0.25
1-2h	Prosalpha4	2|0|0	2	0.67	3	0|0	0	0.48	6.67	0.25
1-2h	Wdr82	2|0|0	2	0.67	3	0|0	0	0.48	6.67	0.25
1-2h	CG12547	2|0|0	2	0.67	3	0|0	0	0.48	6.67	0.25
1-2h	spn-F	2|0|0	2	0.67	3	0|0	0	0.48	6.67	0.25
1-2h	CG30497	2|0|0	2	0.67	3	0|0	0	0.48	6.67	0.25
1-2h	ATPsyngamma	2|0|0	2	0.67	3	0|0	0	0.48	6.67	0.25
1-2h	ppk6	2|0|0	2	0.67	3	0|0	0	0.48	6.67	0.25
1-2h	Blm	2|0|0	2	0.67	3	0|0	0	0.48	6.67	0.25
1-2h	MBD-R2	2|0|0	2	0.67	3	0|0	0	0.48	6.67	0.25
1-2h	CG1598	2|0|0	2	0.67	3	0|0	0	0.48	6.67	0.25
1-2h	hec	2|0|0	2	0.67	3	0|0	0	0.48	6.67	0.25
1-2h	mub	2|0|0	2	0.67	3	0|0	0	0.48	6.67	0.25
1-2h	CG10418	0|2|0	2	0.67	3	0|0	0	0.48	6.67	0.25
1-2h	CG3356	0|2|0	2	0.67	3	0|0	0	0.48	6.67	0.25
1-2h	Rab11	0|2|0	2	0.67	3	0|0	0	0.48	6.67	0.25
1-2h	Vap33	0|2|0	2	0.67	3	0|0	0	0.48	6.67	0.25
1-2h	CG1657	0|2|0	2	0.67	3	0|0	0	0.48	6.67	0.25
1-2h	IntS4	0|2|0	2	0.67	3	0|0	0	0.48	6.67	0.25
1-2h	CG14478	0|2|0	2	0.67	3	0|0	0	0.48	6.67	0.25
1-2h	Taf7	0|2|0	2	0.67	3	0|0	0	0.48	6.67	0.25
1-2h	PAN2	0|2|0	2	0.67	3	0|0	0	0.48	6.67	0.25
1-2h	CG3011	0|2|0	2	0.67	3	0|0	0	0.48	6.67	0.25
1-2h	MED16	0|2|0	2	0.67	3	0|0	0	0.48	6.67	0.25
1-2h	Neurl4	0|2|0	2	0.67	3	0|0	0	0.48	6.67	0.25
1-2h	CG4975	0|2|0	2	0.67	3	0|0	0	0.48	6.67	0.25
1-2h	elg1	0|2|0	2	0.67	3	0|0	0	0.48	6.67	0.25
1-2h	e(y)1	0|2|0	2	0.67	3	0|0	0	0.48	6.67	0.25
1-2h	Epg5	0|2|0	2	0.67	3	0|0	0	0.48	6.67	0.25
1-2h	CG18109	0|2|0	2	0.67	3	0|0	0	0.48	6.67	0.25
1-2h	cpa	0|2|0	2	0.67	3	0|0	0	0.48	6.67	0.25
1-2h	Srp72	0|2|0	2	0.67	3	0|0	0	0.48	6.67	0.25
1-2h	l(3)72Dn	0|2|0	2	0.67	3	0|0	0	0.48	6.67	0.25
1-2h	mr	0|2|0	2	0.67	3	0|0	0	0.48	6.67	0.25
1-2h	Nprl2	0|2|0	2	0.67	3	0|0	0	0.48	6.67	0.25
1-2h	ENSEMBL:ENSBTAP00000016242	0|0|2	2	0.67	3	0|0	0	0.48	6.67	0.25
1-2h	Etl1	0|0|2	2	0.67	3	0|0	0	0.48	6.67	0.25
1-2h	CG4858	0|0|2	2	0.67	3	0|0	0	0.48	6.67	0.25
1-2h	Ubr1	0|0|2	2	0.67	3	0|0	0	0.48	6.67	0.25
1-2h	eIF-5A	0|0|2	2	0.67	3	0|0	0	0.48	6.67	0.25
1-2h	pds5	0|0|2	2	0.67	3	0|0	0	0.48	6.67	0.25
1-2h	SC35	0|0|2	2	0.67	3	0|0	0	0.48	6.67	0.25
1-2h	PR-Set7	0|0|2	2	0.67	3	0|0	0	0.48	6.67	0.25
1-2h	CG31457	0|0|2	2	0.67	3	0|0	0	0.48	6.67	0.25
1-2h	row	0|0|2	2	0.67	3	0|0	0	0.48	6.67	0.25
1-2h	SCCRO	0|0|2	2	0.67	3	0|0	0	0.48	6.67	0.25
1-2h	Dref	0|0|2	2	0.67	3	0|0	0	0.48	6.67	0.25
1-2h	Met	0|0|2	2	0.67	3	0|0	0	0.48	6.67	0.25
1-2h	Ca-alpha1T	0|0|2	2	0.67	3	0|0	0	0.48	6.67	0.25
1-2h	BCAS2	2|0|1	3	1	3	0|0	0	0.48	10	0.25
1-2h	RpL22	11|0|0	11	3.67	3	3|0	1.5	0.48	2.44	0.29
1-2h	RpS19a	69|14|19	102	34	3	25|0	12.5	0.48	2.72	0.29
1-2h	Hsp68	7|0|0	7	2.33	3	2|0	1	0.48	2.33	0.3
1-2h	Cpsf100	13|2|0	15	5	3	4|0	2	0.48	2.5	0.3
1-2h	Zwilch	6|19|3	28	9.33	3	0|7	3.5	0.48	2.67	0.3
1-2h	Trip1	28|4|4	36	12	3	9|0	4.5	0.48	2.67	0.3
1-2h	Hrb27C	44|12|18	74	24.67	3	16|2	9	0.48	2.74	0.3
1-2h	Psi	12|0|0	12	4	3	4|0	2	0.47	2	0.3
1-2h	Ef1beta	26|7|0	33	11	3	10|0	5	0.47	2.2	0.3
1-2h	me31B	257|190|214	661	220.33	3	84|47	65.5	0.47	3.36	0.3
1-2h	prtp	9|0|0	9	3	3	3|0	1.5	0.46	2	0.3
1-2h	RpS27	14|2|0	16	5.33	3	5|0	2.5	0.46	2.13	0.3
1-2h	Vps4	12|0|6	18	6	3	6|0	3	0.46	2	0.3
1-2h	Cpsf160	14|5|0	19	6.33	3	6|0	3	0.46	2.11	0.3
1-2h	Unr	17|0|3	20	6.67	3	7|0	3.5	0.46	1.9	0.3
1-2h	CG7185	19|8|4	31	10.33	3	8|5	6.5	0.46	1.59	0.3
1-2h	Cct5	71|24|30	125	41.67	3	27|8	17.5	0.46	2.38	0.3
1-2h	Pp1alpha-96A	6|0|0	6	2	3	2|0	1	0.45	2	0.3
1-2h	Cen	11|4|0	15	5	3	5|0	2.5	0.45	2	0.3
1-2h	RpS25	18|0|4	22	7.33	3	8|0	4	0.45	1.83	0.3
1-2h	Capr	24|9|7	40	13.33	3	10|2	6	0.45	2.22	0.3
1-2h	Khc	26|2|0	28	9.33	3	11|2	6.5	0.44	1.44	0.3
1-2h	CG3520	5|3|3	11	3.67	3	3|0	1.5	0.44	2.44	0.31
1-2h	SmE	19|7|0	26	8.67	3	8|2	5	0.44	1.73	0.31
1-2h	B52	27|8|11	46	15.33	3	13|0	6.5	0.44	2.36	0.31
1-2h	RpS20	13|0|0	13	4.33	3	6|0	3	0.43	1.44	0.31
1-2h	Mcm3	13|0|0	13	4.33	3	6|0	3	0.43	1.44	0.31
1-2h	Top2	12|0|5	17	5.67	3	6|0	3	0.43	1.89	0.31
1-2h	slmb	0|0|5	5	1.67	3	2|0	1	0.42	1.67	0.31
1-2h	RpL31	20|4|4	28	9.33	3	10|0	5	0.42	1.87	0.31
1-2h	RpL5	34|0|0	34	11.33	3	17|0	8.5	0.42	1.33	0.31
1-2h	RpL18A	30|12|7	49	16.33	3	13|7	10	0.42	1.63	0.31
1-2h	CG3295	18|0|4	22	7.33	3	8|2	5	0.41	1.47	0.31
1-2h	Srp54	22|7|11	40	13.33	3	10|6	8	0.41	1.67	0.31
1-2h	CSN3	3|2|0	5	1.67	3	0|2	1	0.4	1.67	0.31
1-2h	Atx2	0|8|2	10	3.33	3	4|0	2	0.4	1.67	0.31
1-2h	RpS13	45|15|5	65	21.67	3	23|0	11.5	0.4	1.88	0.31
1-2h	CG5525	34|36|16	86	28.67	3	16|6	11	0.4	2.61	0.31
1-2h	eIF-2alpha	13|2|4	19	6.33	3	7|0	3.5	0.39	1.81	0.31
1-2h	RAF2	6|0|10	16	5.33	3	6|0	3	0.38	1.78	0.31
1-2h	CG3909	4|0|0	4	1.33	3	2|0	1	0.36	1.33	0.32
1-2h	Hsp60A	4|0|0	4	1.33	3	2|0	1	0.36	1.33	0.32
1-2h	Nup44A	4|0|0	4	1.33	3	2|0	1	0.36	1.33	0.32
1-2h	CG31694	4|0|0	4	1.33	3	0|2	1	0.36	1.33	0.32
1-2h	Pdi	4|0|0	4	1.33	3	2|0	1	0.36	1.33	0.32
1-2h	CG14036	4|0|0	4	1.33	3	2|0	1	0.36	1.33	0.32
1-2h	CG13298	4|0|0	4	1.33	3	2|0	1	0.36	1.33	0.32
1-2h	bic	0|4|0	4	1.33	3	0|2	1	0.36	1.33	0.32
1-2h	l(1)G0156	21|11|0	32	10.67	3	10|2	6	0.36	1.78	0.32
1-2h	CTPsyn	12|4|0	16	5.33	3	7|0	3.5	0.35	1.52	0.32
1-2h	pic	33|6|4	43	14.33	3	18|0	9	0.35	1.59	0.32
1-2h	eIF3-S9	42|10|4	56	18.67	3	19|4	11.5	0.34	1.62	0.32
1-2h	RpS29	10|0|0	10	3.33	3	6|0	3	0.33	1.11	0.32
1-2h	fit	5|0|0	5	1.67	3	3|0	1.5	0.32	1.11	0.32
1-2h	rod	23|40|46	109	36.33	3	5|21	13	0.32	2.79	0.32
1-2h	Karybeta3	11|6|7	24	8	3	4|4	4	0.32	2	0.33
1-2h	Cdk2	6|3|0	9	3	3	4|0	2	0.31	1.5	0.33
1-2h	CG4849	24|3|0	27	9	3	12|2	7	0.31	1.29	0.33
1-2h	CG5174	32|6|0	38	12.67	3	18|0	9	0.31	1.41	0.33
1-2h	CG5642	16|19|9	44	14.67	3	10|2	6	0.31	2.44	0.33
1-2h	eIF-3p66	36|11|11	58	19.33	3	20|0	10	0.31	1.93	0.33
1-2h	BicD	24|0|0	24	8	3	14|0	7	0.3	1.14	0.33
1-2h	CG12702	11|10|3	24	8	3	2|6	4	0.3	2	0.33
1-2h	Art1	6|0|0	6	2	3	4|0	2	0.28	1	0.33
1-2h	Ssrp	6|0|0	6	2	3	4|0	2	0.28	1	0.33
1-2h	egl	6|2|0	8	2.67	3	4|0	2	0.28	1.33	0.33
1-2h	rad50	6|0|2	8	2.67	3	4|0	2	0.28	1.33	0.33
1-2h	UbcE2M	6|2|0	8	2.67	3	4|0	2	0.28	1.33	0.33
1-2h	deltaCOP	0|6|2	8	2.67	3	0|4	2	0.28	1.33	0.33
1-2h	Vha26	2|2|0	4	1.33	3	0|2	1	0.27	1.33	0.34
1-2h	LSm3	2|2|2	6	2	3	2|0	1	0.27	2	0.34
1-2h	CG7182	3|0|0	3	1	3	0|2	1	0.26	1	0.34
1-2h	Tpi	9|0|0	9	3	3	6|0	3	0.26	1	0.34
1-2h	RpL27	27|0|0	27	9	3	16|0	8	0.26	1.12	0.34
1-2h	AIMP3	4|0|0	4	1.33	3	3|0	1.5	0.23	0.89	0.34
1-2h	RpS11	7|0|0	7	2.33	3	5|0	2.5	0.23	0.93	0.34
1-2h	ArgRS	10|6|0	16	5.33	3	7|0	3.5	0.23	1.52	0.34
1-2h	RpL35A	17|9|4	30	10	3	11|0	5.5	0.22	1.82	0.34
1-2h	Prp19	10|2|0	12	4	3	7|0	3.5	0.21	1.14	0.34
1-2h	RpL11	26|10|8	44	14.67	3	14|2	8	0.21	1.83	0.34
1-2h	Gmd	103|1|5	109	36.33	3	43|12	27.5	0.2	1.32	0.34
1-2h	RpL36A	5|0|0	5	1.67	3	4|0	2	0.18	0.83	0.35
1-2h	Mcm5	8|0|0	8	2.67	3	6|0	3	0.18	0.89	0.35
1-2h	gek	8|0|0	8	2.67	3	6|0	3	0.18	0.89	0.35
1-2h	eIF2B-epsilon	4|4|0	8	2.67	3	4|0	2	0.18	1.33	0.35
1-2h	Cdc27	3|8|0	11	3.67	3	0|6	3	0.18	1.22	0.35
1-2h	RpL15	42|10|10	62	20.67	3	23|2	12.5	0.15	1.65	0.35
1-2h	MED19	6|0|0	6	2	3	5|0	2.5	0.14	0.8	0.35
1-2h	Txl	2|0|0	2	0.67	3	2|0	1	0.13	0.67	0.35
1-2h	skap	2|0|0	2	0.67	3	0|2	1	0.13	0.67	0.35
1-2h	Yippee	2|0|0	2	0.67	3	2|0	1	0.13	0.67	0.35
1-2h	CG5599	2|0|0	2	0.67	3	2|0	1	0.13	0.67	0.35
1-2h	SmD3	2|0|0	2	0.67	3	2|0	1	0.13	0.67	0.35
1-2h	Bap111	2|0|0	2	0.67	3	0|2	1	0.13	0.67	0.35
1-2h	La	0|2|0	2	0.67	3	0|2	1	0.13	0.67	0.35
1-2h	Mad1	0|2|0	2	0.67	3	0|2	1	0.13	0.67	0.35
1-2h	FLG2	0|2|0	2	0.67	3	0|2	1	0.13	0.67	0.35
1-2h	Clp	3|1|0	4	1.33	3	3|0	1.5	0.12	0.89	0.36
1-2h	SkpA	7|5|0	12	4	3	6|0	3	0.12	1.33	0.36
1-2h	RpL10	12|0|0	12	4	3	9|0	4.5	0.12	0.89	0.36
1-2h	26-29-p	24|3|8	35	11.67	3	13|3	8	0.12	1.46	0.36
1-2h	RpL19	57|27|17	101	33.67	3	26|8	17	0.11	1.98	0.36
1-2h	Ubqn	7|0|0	7	2.33	3	6|0	3	0.1	0.78	0.36
1-2h	HDAC1	7|0|0	7	2.33	3	6|0	3	0.1	0.78	0.36
1-2h	Hsc70Cb	10|0|0	10	3.33	3	8|0	4	0.1	0.83	0.37
1-2h	mop	10|0|0	10	3.33	3	8|0	4	0.1	0.83	0.37
1-2h	cmet	6|0|6	12	4	3	0|6	3	0.1	1.33	0.37
1-2h	lola	11|10|0	21	7	3	9|0	4.5	0.1	1.56	0.37
1-2h	RpL7	62|18|20	100	33.33	3	31|5	18	0.1	1.85	0.37
1-2h	Hpr1	4|0|0	4	1.33	3	4|0	2	0.09	0.67	0.37
1-2h	loqs	0|4|0	4	1.33	3	0|4	2	0.09	0.67	0.37
1-2h	baf	4|2|0	6	2	3	4|0	2	0.09	1	0.37
1-2h	Cul3	4|0|5	9	3	3	0|5	2.5	0.09	1.2	0.37
1-2h	RpII140	23|17|16	56	18.67	3	16|0	8	0.08	2.33	0.38
1-2h	RpL38	37|14|11	62	20.67	3	18|6	12	0.08	1.72	0.38
1-2h	RpII215	48|34|45	127	42.33	3	23|7	15	0.08	2.82	0.38
1-2h	gw	8|0|0	8	2.67	3	7|0	3.5	0.07	0.76	0.38
1-2h	sqd	8|0|0	8	2.67	3	7|0	3.5	0.07	0.76	0.38
1-2h	ade5	13|0|0	13	4.33	3	6|5	5.5	0.07	0.79	0.38
1-2h	Ef1gamma	28|11|16	55	18.33	3	19|0	9.5	0.06	1.93	0.38
1-2h	chic	6|0|0	6	2	3	6|0	3	0.05	0.67	0.38
1-2h	CG11334	6|0|0	6	2	3	6|0	3	0.05	0.67	0.38
1-2h	bor	6|0|1	7	2.33	3	6|0	3	0.05	0.78	0.38
1-2h	BubR1	3|0|5	8	2.67	3	2|3	2.5	0.05	1.07	0.38
1-2h	Imp	74|63|48	185	61.67	3	37|6	21.5	0.05	2.87	0.38
1-2h	EloB	7|6|2	15	5	3	7|0	3.5	0.05	1.43	0.39
1-2h	Gapdh2	52|41|41	134	44.67	3	24|18	21	0.05	2.13	0.39
1-2h	CG6540	2|0|0	2	0.67	3	3|0	1.5	0.04	0.44	0.39
1-2h	Snr1	2|0|0	2	0.67	3	3|0	1.5	0.04	0.44	0.39
1-2h	bon	3|0|0	3	1	3	4|0	2	0.03	0.5	0.39
1-2h	smt3	3|0|0	3	1	3	4|0	2	0.03	0.5	0.39
1-2h	Sodh-2	3|0|1	4	1.33	3	4|0	2	0.03	0.67	0.39
1-2h	CG6543	10|0|0	10	3.33	3	9|0	4.5	0.03	0.74	0.39
1-2h	Arp1	12|18|0	30	10	3	14|0	7	0.03	1.43	0.39
1-2h	brat	69|38|16	123	41	3	30|13	21.5	0.03	1.91	0.39
1-2h	DCTN2-p50	7|10|2	19	6.33	3	7|2	4.5	0.03	1.41	0.4
1-2h	RpL13A	26|9|4	39	13	3	14|5	9.5	0.03	1.37	0.4
1-2h	RpS21	39|9|11	59	19.67	3	22|4	13	0.03	1.51	0.4
1-2h	Pp2B-14D	4|0|0	4	1.33	3	5|0	2.5	0.02	0.53	0.4
1-2h	CG31549	5|0|0	5	1.67	3	6|0	3	0.02	0.56	0.4
1-2h	RpL40	0|5|0	5	1.67	3	6|0	3	0.02	0.56	0.4
1-2h	tsr	8|0|0	8	2.67	3	8|0	4	0.02	0.67	0.4
1-2h	shtd	5|4|0	9	3	3	6|0	3	0.02	1	0.4
1-2h	RpL7A	31|0|0	31	10.33	3	22|0	11	0.02	0.94	0.4
1-2h	RpL28	26|8|5	39	13	3	15|4	9.5	0.02	1.37	0.4
1-2h	Hsp23	3|1|0	4	1.33	3	3|1	2	0.02	0.67	0.41
1-2h	SNRPG	8|2|0	10	3.33	3	4|4	4	0.02	0.83	0.41
1-2h	RpL36	29|14|15	58	19.33	3	21|0	10.5	0.02	1.84	0.41
1-2h	Grip163	9|0|0	9	3	3	9|0	4.5	0.01	0.67	0.41
1-2h	GlnRS	4|2|4	10	3.33	3	0|6	3	0.01	1.11	0.41
1-2h	RpL37A	12|2|6	20	6.67	3	11|0	5.5	0.01	1.21	0.41
1-2h	sls	20|0|3	23	7.67	3	16|0	8	0.01	0.96	0.41
1-2h	FK506-bp1	20|4|0	24	8	3	16|0	8	0.01	1	0.41
1-2h	CG9940	46|11|16	73	24.33	3	26|5	15.5	0.01	1.57	0.41
1-2h	sn	3|0|0	3	1	3	5|0	2.5	0.01	0.4	0.42
1-2h	CG3605	4|0|0	4	1.33	3	6|0	3	0.01	0.44	0.42
1-2h	Gp93	8|0|0	8	2.67	3	9|0	4.5	0.01	0.59	0.42
1-2h	CG7208	7|6|0	13	4.33	3	4|4	4	0.01	1.08	0.42
1-2h	Nup75	9|14|5	28	9.33	3	9|4	6.5	0.01	1.44	0.42
1-2h	RpII33	16|9|10	35	11.67	3	10|4	7	0.01	1.67	0.42
1-2h	RpS12	15|15|12	42	14	3	0|14	7	0.01	2	0.42
1-2h	RpS23	75|30|31	136	45.33	3	37|10	23.5	0.01	1.93	0.42
1-2h	CG7945	0|3|0	3	1	3	1|4	2.5	0	0.4	0.42
1-2h	CG6084	11|0|2	13	4.33	3	9|2	5.5	0	0.79	0.42
1-2h	fl(2)d	7|4|2	13	4.33	3	6|2	4	0	1.08	0.42
1-2h	ALB	6|0|0	6	2	3	6|2	4	0	0.5	0.43
1-2h	Sec13	8|0|0	8	2.67	3	10|0	5	0	0.53	0.43
1-2h	SmD1	5|3|2	10	3.33	3	3|4	3.5	0	0.95	0.43
1-2h	msk	0|6|4	10	3.33	3	0|8	4	0	0.83	0.43
1-2h	tum	9|7|2	18	6	3	6|4	5	0	1.2	0.43
1-2h	RpS26	22|8|8	38	12.67	3	15|4	9.5	0	1.33	0.43
1-2h	Pep	22|5|20	47	15.67	3	15|4	9.5	0	1.65	0.43
1-2h	RpL3	47|4|0	51	17	3	33|0	16.5	0	1.03	0.43
1-2h	RpS14a	43|4|13	60	20	3	25|6	15.5	0	1.29	0.43
1-2h	yl	30|26|17	73	24.33	3	18|6	12	0	2.03	0.43
1-2h	muskelin	71|17|22	110	36.67	3	38|8	23	0	1.59	0.43
1-2h	CaMKII	4|0|0	4	1.33	3	7|0	3.5	0	0.38	0.44
1-2h	apt	7|0|0	7	2.33	3	6|3	4.5	0	0.52	0.44
1-2h	mor	9|0|0	9	3	3	9|2	5.5	0	0.55	0.44
1-2h	CG3894	10|0|0	10	3.33	3	12|0	6	0	0.56	0.44
1-2h	Ssb-c31a	13|4|0	17	5.67	3	0|14	7	0	0.81	0.44
1-2h	AIMP1	10|9|2	21	7	3	3|9	6	0	1.17	0.44
1-2h	Cdc16	15|9|8	32	10.67	3	11|4	7.5	0	1.42	0.44
1-2h	Klp61F	29|8|0	37	12.33	3	20|4	12	0	1.03	0.44
1-2h	tws	40|10|12	62	20.67	3	22|9	15.5	0	1.33	0.44
1-2h	RpL24	54|40|17	111	37	3	26|20	23	0	1.61	0.44
1-2h	eIF3-S10	64|31|22	117	39	3	34|10	22	0	1.77	0.44
1-2h	Sod1	0|5|0	5	1.67	3	2|6	4	0	0.42	0.45
1-2h	Uch-L5	8|0|0	8	2.67	3	7|4	5.5	0	0.48	0.45
1-2h	eIF3ga	6|6|0	12	4	3	10|0	5	0	0.8	0.45
1-2h	betaCOP	9|3|2	14	4.67	3	6|6	6	0	0.78	0.45
1-2h	AIMP2	11|8|7	26	8.67	3	7|6	6.5	0	1.33	0.45
1-2h	Rpn6	21|4|8	33	11	3	16|4	10	0	1.1	0.45
1-2h	Rpn7	12|13|9	34	11.33	3	9|6	7.5	0	1.51	0.45
1-2h	KRT6A	20|17|6	43	14.33	3	11|9	10	0	1.43	0.45
1-2h	Zw10	22|20|14	56	18.67	3	6|15	10.5	0	1.78	0.45
1-2h	His4r	34|14|8	56	18.67	3	20|8	14	0	1.33	0.45
1-2h	RpL23	60|13|18	91	30.33	3	36|6	21	0	1.44	0.45
1-2h	RpS10b	113|64|43	220	73.33	3	51|20	35.5	0	2.07	0.45
1-2h	RpL8	9|0|0	9	3	3	14|0	7	0	0.43	0.46
1-2h	Got1	9|0|0	9	3	3	14|0	7	0	0.43	0.46
1-2h	REG	8|3|0	11	3.67	3	8|4	6	0	0.61	0.46
1-2h	Cam	10|1|1	12	4	3	9|4	6.5	0	0.62	0.46
1-2h	Droj2	7|6|0	13	4.33	3	12|0	6	0	0.72	0.46
1-2h	FKBP59	10|4|0	14	4.67	3	9|4	6.5	0	0.72	0.46
1-2h	scu	6|5|4	15	5	3	4|6	5	0	1	0.46
1-2h	CG32165	23|0|0	23	7.67	3	6|17	11.5	0	0.67	0.46
1-2h	RpL32	24|12|10	46	15.33	3	20|3	11.5	0	1.33	0.46
1-2h	Tcp-1eta	26|10|16	52	17.33	3	21|4	12.5	0	1.39	0.46
1-2h	RpS2	117|39|45	201	67	3	54|23	38.5	0	1.74	0.46
1-2h	alphaTub84B	201|225|128	554	184.67	3	99|84	91.5	0	2.02	0.46
1-2h	P00761	14|0|0	14	4.67	3	16|2	9	0	0.52	0.47
1-2h	wal	4|4|6	14	4.67	3	6|5	5.5	0	0.85	0.47
1-2h	eEF1delta	4|6|5	15	5	3	5|6	5.5	0	0.91	0.47
1-2h	Cdc23	2|10|10	22	7.33	3	4|12	8	0	0.92	0.47
1-2h	KRT14	10|16|3	29	9.67	3	12|8	10	0	0.97	0.47
1-2h	Mlc-c	24|0|7	31	10.33	3	21|4	12.5	0	0.83	0.47
1-2h	CG9769	15|8|12	35	11.67	3	9|10	9.5	0	1.23	0.47
1-2h	eIF-3p40	24|25|14	63	21	3	12|15	13.5	0	1.56	0.47
1-2h	Rpt2	35|26|9	70	23.33	3	18|17	17.5	0	1.33	0.47
1-2h	RpL27A	33|40|20	93	31	3	20|18	19	0	1.63	0.47
1-2h	rump	63|23|21	107	35.67	3	32|18	25	0	1.43	0.47
1-2h	RpS15Aa	74|36|24	134	44.67	3	40|14	27	0	1.65	0.47
1-2h	l(2)k01209	8|0|0	8	2.67	3	15|0	7.5	0	0.36	0.48
1-2h	tacc	9|4|0	13	4.33	3	11|4	7.5	0	0.58	0.48
1-2h	Rpn9	14|4|6	24	8	3	11|9	10	0	0.8	0.48
1-2h	gammaCOP	31|14|12	57	19	3	20|12	16	0	1.19	0.48
1-2h	RpL30	43|9|8	60	20	3	32|7	19.5	0	1.03	0.48
1-2h	RpL9	35|15|21	71	23.67	3	23|13	18	0	1.31	0.48
1-2h	CG8258	26|25|21	72	24	3	21|8	14.5	0	1.66	0.48
1-2h	RpL17	19|41|29	89	29.67	3	14|25	19.5	0	1.52	0.48
1-2h	His2B:CG17949	35|30|26	91	30.33	3	23|11	17	0	1.78	0.48
1-2h	Cctgamma	62|42|16	120	40	3	38|12	25	0	1.6	0.48
1-2h	RpS16	67|38|16	121	40.33	3	37|16	26.5	0	1.52	0.48
1-2h	Tcp-1zeta	55|24|44	123	41	3	30|17	23.5	0	1.74	0.48
1-2h	RpL23A	71|40|18	129	43	3	39|18	28.5	0	1.51	0.48
1-2h	RpL13	84|33|29	146	48.67	3	46|18	32	0	1.52	0.48
1-2h	AMPdeam	28|0|0	28	9.33	3	32|0	16	0	0.58	0.49
1-2h	RnrL	23|4|8	35	11.67	3	23|6	14.5	0	0.8	0.49
1-2h	Smn	17|4|14	35	11.67	3	24|0	12	0	0.97	0.49
1-2h	Rpn2	19|13|14	46	15.33	3	13|15	14	0	1.1	0.49
1-2h	RfC38	22|16|18	56	18.67	3	14|14	14	0	1.33	0.49
1-2h	CG11984	19|30|19	68	22.67	3	22|14	18	0	1.26	0.49
1-2h	ATPsynbeta	31|20|20	71	23.67	3	25|10	17.5	0	1.35	0.49
1-2h	CG8036	58|7|7	72	24	3	44|8	26	0	0.92	0.49
1-2h	RpLP1	37|19|21	77	25.67	3	30|10	20	0	1.28	0.49
1-2h	RpL18	51|26|13	90	30	3	36|14	25	0	1.2	0.49
1-2h	Rpt3	44|34|46	124	41.33	3	18|29	23.5	0	1.76	0.49
1-2h	CG7033	91|32|24	147	49	3	54|21	37.5	0	1.31	0.49
1-2h	RpS6	85|32|31	148	49.33	3	50|16	33	0	1.49	0.49
1-2h	Klp3A	24|3|2	29	9.67	3	30|6	18	0	0.54	0.5
1-2h	GluProRS	18|5|6	29	9.67	3	19|10	14.5	0	0.67	0.5
1-2h	Dhx15	17|12|2	31	10.33	3	19|11	15	0	0.69	0.5
1-2h	Rpt1	35|28|10	73	24.33	3	26|16	21	0	1.16	0.5
1-2h	Rpt6	39|19|19	77	25.67	3	21|24	22.5	0	1.14	0.5
1-2h	Jafrac1	51|42|29	122	40.67	3	28|27	27.5	0	1.48	0.5
1-2h	RpS28b	52|44|28	124	41.33	3	29|28	28.5	0	1.45	0.5
1-2h	Rack1	83|22|33	138	46	3	55|20	37.5	0	1.23	0.5
1-2h	RpS17	75|40|47	162	54	3	44|25	34.5	0	1.57	0.5
1-2h	RpS9	89|49|30	168	56	3	60|16	38	0	1.47	0.5
1-2h	RpL14	99|43|37	179	59.67	3	57|27	42	0	1.42	0.5
1-2h	RpS24	82|47|61	190	63.33	3	45|32	38.5	0	1.65	0.5
1-2h	T-cp1	82|75|45	202	67.33	3	46|29	37.5	0	1.8	0.5
1-2h	Pen	95|124|85	304	101.33	3	61|52	56.5	0	1.79	0.5
1-2h	eIF3-S8	36|9|5	50	16.67	3	39|8	23.5	0	0.71	0.51
1-2h	GstD1	42|16|18	76	25.33	3	34|15	24.5	0	1.03	0.51
1-2h	Rpn1	42|24|14	80	26.67	3	36|18	27	0	0.99	0.51
1-2h	MetRS	33|33|14	80	26.67	3	29|20	24.5	0	1.09	0.51
1-2h	RpL12	29|31|22	82	27.33	3	20|24	22	0	1.24	0.51
1-2h	RpS18	50|23|21	94	31.33	3	27|31	29	0	1.08	0.51
1-2h	Nap1	41|34|34	109	36.33	3	28|22	25	0	1.45	0.51
1-2h	RpL6	61|33|26	120	40	3	39|30	34.5	0	1.16	0.51
1-2h	RpS3	111|42|44	197	65.67	3	66|27	46.5	0	1.41	0.51
1-2h	RanBPM	88|69|52	209	69.67	3	54|30	42	0	1.66	0.51
1-2h	RpS8	122|52|40	214	71.33	3	66|43	54.5	0	1.31	0.51
1-2h	RpLP0	118|59|39	216	72	3	63|48	55.5	0	1.3	0.51
1-2h	RpS3A	158|77|48	283	94.33	3	89|31	60	0	1.57	0.51
1-2h	lost	154|116|70	340	113.33	3	86|32	59	0	1.92	0.51
1-2h	tral	299|250|261	810	270	3	144|60	102	0	2.65	0.51
1-2h	Nurf-38	21|8|4	33	11	3	30|10	20	0	0.55	0.52
1-2h	ACC	37|15|19	71	23.67	3	36|25	30.5	0	0.78	0.52
1-2h	gro	45|17|18	80	26.67	3	44|14	29	0	0.92	0.52
1-2h	Rpt4	39|23|20	82	27.33	3	39|24	31.5	0	0.87	0.52
1-2h	apolpp	18|51|24	93	31	3	21|51	36	0	0.86	0.52
1-2h	Fs(2)Ket	35|33|37	105	35	3	21|34	27.5	0	1.27	0.52
1-2h	RpL21	65|30|32	127	42.33	3	51|21	36	0	1.18	0.52
1-2h	Rpt5	57|40|31	128	42.67	3	32|42	37	0	1.15	0.52
1-2h	Pp2A-29B	83|50|92	225	75	3	46|50	48	0	1.56	0.52
1-2h	RpS4	99|70|58	227	75.67	3	57|50	53.5	0	1.41	0.52
1-2h	Pxt	83|83|71	237	79	3	54|33	43.5	0	1.82	0.52
1-2h	Nup358	113|75|60	248	82.67	3	73|34	53.5	0	1.55	0.52
1-2h	RpLP2	84|97|67	248	82.67	3	43|60	51.5	0	1.61	0.52
1-2h	PyK	187|88|94	369	123	3	104|53	78.5	0	1.57	0.52
1-2h	sta	171|119|102	392	130.67	3	83|60	71.5	0	1.83	0.52
1-2h	Pcmt	47|28|6	81	27	3	49|28	38.5	0	0.7	0.53
1-2h	Dhc64C	39|40|27	106	35.33	3	27|42	34.5	0	1.02	0.53
1-2h	IleRS	55|38|33	126	42	3	52|48	50	0	0.84	0.53
1-2h	KRT2	53|72|37	162	54	3	43|49	46	0	1.17	0.53
1-2h	gammaTub37C	79|54|53	186	62	3	107|46	76.5	0	0.81	0.53
1-2h	Hsp83	95|55|55	205	68.33	3	70|39	54.5	0	1.25	0.53
1-2h	RpL10Ab	119|70|40	229	76.33	3	92|49	70.5	0	1.08	0.53
1-2h	Chc	101|75|70	246	82	3	64|66	65	0	1.26	0.53
1-2h	EF2	133|52|62	247	82.33	3	112|57	84.5	0	0.97	0.53
1-2h	Yp2	127|60|65	252	84	3	127|34	80.5	0	1.04	0.53
1-2h	Hsc70-3	139|62|61	262	87.33	3	145|43	94	0	0.93	0.53
1-2h	RpS7	108|98|78	284	94.67	3	68|62	65	0	1.46	0.53
1-2h	KRT9	138|131|73	342	114	3	79|123	101	0	1.13	0.53
1-2h	RpL4	185|105|75	365	121.67	3	100|77	88.5	0	1.37	0.53
1-2h	Yp1	141|105|150	396	132	3	120|103	111.5	0	1.18	0.53
1-2h	r	293|351|267	911	303.67	3	200|165	182.5	0	1.66	0.53
1-2h	didum	1|0|0	1	0.33	3	2|0	1	0	0.33	0.54
1-2h	vap	1|0|0	1	0.33	3	0|0	0	0	3.33	0.54
1-2h	geminin	1|0|0	1	0.33	3	0|0	0	0	3.33	0.54
1-2h	CG32495	1|0|0	1	0.33	3	0|0	0	0	3.33	0.54
1-2h	dre4	1|0|0	1	0.33	3	0|0	0	0	3.33	0.54
1-2h	Upf2	1|0|0	1	0.33	3	0|0	0	0	3.33	0.54
1-2h	Paf-AHalpha	1|0|0	1	0.33	3	0|0	0	0	3.33	0.54
1-2h	RpA-70	1|0|0	1	0.33	3	1|0	0.5	0	0.67	0.54
1-2h	CG31600	0|1|0	1	0.33	3	0|0	0	0	3.33	0.54
1-2h	CG3226	0|1|0	1	0.33	3	0|0	0	0	3.33	0.54
1-2h	DCTN3-p24	0|1|0	1	0.33	3	0|0	0	0	3.33	0.54
1-2h	Chrac-14	0|1|0	1	0.33	3	0|0	0	0	3.33	0.54
1-2h	Smyd4-4	0|1|0	1	0.33	3	0|0	0	0	3.33	0.54
1-2h	flw	0|0|1	1	0.33	3	0|0	0	0	3.33	0.54
1-2h	CG4810	0|0|1	1	0.33	3	0|0	0	0	3.33	0.54
1-2h	BBS1	0|0|1	1	0.33	3	0|0	0	0	3.33	0.54
1-2h	ric8a	0|0|1	1	0.33	3	0|0	0	0	3.33	0.54
1-2h	eIF-2gamma	2|0|0	2	0.67	3	4|0	2	0	0.33	0.54
1-2h	cana	2|0|0	2	0.67	3	24|0	12	0	0.06	0.54
1-2h	Q9TRI1	2|0|0	2	0.67	3	13|2	7.5	0	0.09	0.54
1-2h	Sema2a	2|0|0	2	0.67	3	4|0	2	0	0.33	0.54
1-2h	Nacalpha	2|0|0	2	0.67	3	4|0	2	0	0.33	0.54
1-2h	DCTN4-p62	2|0|0	2	0.67	3	4|0	2	0	0.33	0.54
1-2h	Vps25	0|2|0	2	0.67	3	2|2	2	0	0.33	0.54
1-2h	Hat1	0|2|0	2	0.67	3	4|0	2	0	0.33	0.54
1-2h	Nph	0|2|0	2	0.67	3	4|0	2	0	0.33	0.54
1-2h	siz	0|0|2	2	0.67	3	4|0	2	0	0.33	0.54
1-2h	CG13321	3|0|0	3	1	3	6|0	3	0	0.33	0.54
1-2h	EndoB	3|0|0	3	1	3	6|0	3	0	0.33	0.54
1-2h	eIF-4B	3|0|0	3	1	3	8|0	4	0	0.25	0.54
1-2h	Incenp	1|1|1	3	1	3	0|0	0	0	10	0.54
1-2h	ana2	3|0|0	3	1	3	24|11	17.5	0	0.06	0.54
1-2h	CG11208	3|0|0	3	1	3	14|4	9	0	0.11	0.54
1-2h	Rpb8	1|1|1	3	1	3	0|1	0.5	0	2	0.54
1-2h	Sec24CD	3|0|0	3	1	3	10|0	5	0	0.2	0.54
1-2h	CG6005	3|0|0	3	1	3	5|2	3.5	0	0.29	0.54
1-2h	Tor	0|0|3	3	1	3	10|0	5	0	0.2	0.54
1-2h	Gem3	4|0|0	4	1.33	3	9|0	4.5	0	0.3	0.54
1-2h	DCTN1-p150	4|0|0	4	1.33	3	25|6	15.5	0	0.09	0.54
1-2h	ENSEMBL:ENSBTAP00000024146	4|0|0	4	1.33	3	12|14	13	0	0.1	0.54
1-2h	ebi	2|0|2	4	1.33	3	7|0	3.5	0	0.38	0.54
1-2h	P32	4|0|0	4	1.33	3	6|3	4.5	0	0.3	0.54
1-2h	C3	5|0|0	5	1.67	3	31|29	30	0	0.06	0.54
1-2h	Bruce	5|0|0	5	1.67	3	17|4	10.5	0	0.16	0.54
1-2h	ctp	2|3|0	5	1.67	3	16|3	9.5	0	0.18	0.54
1-2h	Bub3	6|0|0	6	2	3	12|0	6	0	0.33	0.54
1-2h	CG11876	6|0|0	6	2	3	20|2	11	0	0.18	0.54
1-2h	Grip128	6|0|0	6	2	3	12|0	6	0	0.33	0.54
1-2h	FASN1	6|0|0	6	2	3	15|4	9.5	0	0.21	0.54
1-2h	Apc2	6|0|0	6	2	3	15|6	10.5	0	0.19	0.54
1-2h	hts	0|7|0	7	2.33	3	18|8	13	0	0.18	0.54
1-2h	su(f)	8|0|0	8	2.67	3	20|5	12.5	0	0.21	0.54
1-2h	ATPCL	8|0|0	8	2.67	3	23|0	11.5	0	0.23	0.54
1-2h	VTN	8|0|0	8	2.67	3	22|6	14	0	0.19	0.54
1-2h	coil	4|4|0	8	2.67	3	15|8	11.5	0	0.23	0.54
1-2h	Tsc1	2|0|6	8	2.67	3	9|10	9.5	0	0.28	0.54
1-2h	ERp60	5|4|0	9	3	3	16|0	8	0	0.38	0.54
1-2h	muc	10|0|0	10	3.33	3	44|13	28.5	0	0.12	0.54
1-2h	CstF-64	11|0|0	11	3.67	3	18|6	12	0	0.31	0.54
1-2h	CG2982	11|0|0	11	3.67	3	26|8	17	0	0.22	0.54
1-2h	glo	11|0|0	11	3.67	3	36|0	18	0	0.2	0.54
1-2h	CtBP	9|3|0	12	4	3	37|0	18.5	0	0.22	0.54
1-2h	AspRS	6|8|0	14	4.67	3	11|5	8	0	0.58	0.54
1-2h	beta'COP	6|4|6	16	5.33	3	12|3	7.5	0	0.71	0.54
1-2h	Mtor	8|5|3	16	5.33	3	13|8	10.5	0	0.51	0.54
1-2h	shi	11|5|4	20	6.67	3	22|5	13.5	0	0.49	0.54
1-2h	Rpn10	6|9|5	20	6.67	3	11|12	11.5	0	0.58	0.54
1-2h	Grip75	13|6|2	21	7	3	22|4	13	0	0.54	0.54
1-2h	Act87E	6|0|16	22	7.33	3	16|29	22.5	0	0.33	0.54
1-2h	Klp10A	17|3|3	23	7.67	3	67|33	50	0	0.15	0.54
1-2h	Uba1	16|8|0	24	8	3	46|6	26	0	0.31	0.54
1-2h	LysRS	17|6|6	29	9.67	3	20|14	17	0	0.57	0.54
1-2h	CkIIalpha	14|11|6	31	10.33	3	26|8	17	0	0.61	0.54
1-2h	LeuRS	11|16|4	31	10.33	3	11|32	21.5	0	0.48	0.54
1-2h	rept	20|8|6	34	11.33	3	31|14	22.5	0	0.5	0.54
1-2h	hyd	21|6|9	36	12	3	59|23	41	0	0.29	0.54
1-2h	Pfk	28|14|10	52	17.33	3	59|12	35.5	0	0.49	0.54
1-2h	pont	34|15|3	52	17.33	3	101|42	71.5	0	0.24	0.54
1-2h	TER94	32|14|8	54	18	3	69|15	42	0	0.43	0.54
1-2h	Hsp26	29|21|5	55	18.33	3	108|65	86.5	0	0.21	0.54
1-2h	msps	24|23|17	64	21.33	3	39|24	31.5	0	0.68	0.54
1-2h	Grip71	40|10|14	64	21.33	3	63|29	46	0	0.46	0.54
1-2h	Grip91	37|17|14	68	22.67	3	57|19	38	0	0.6	0.54
1-2h	Grip84	35|19|14	68	22.67	3	71|34	52.5	0	0.43	0.54
1-2h	TppII	42|42|17	101	33.67	3	147|71	109	0	0.31	0.54
1-2h	Hsp27	58|38|34	130	43.33	3	112|82	97	0	0.45	0.54
1-2h	poe	160|132|112	404	134.67	3	221|132	176.5	0	0.76	0.54
1-2h	KRT10	137|158|152	447	149	3	119|175	147	0	1.01	0.54
1-2h	Yp3	259|163|126	548	182.67	3	233|162	197.5	0	0.92	0.54
1-2h	Ef1alpha48D	222|221|141	584	194.67	3	176|154	165	0	1.18	0.54
1-2h	KRT1	240|309|210	759	253	3	182|261	221.5	0	1.14	0.54
1-2h	betaTub56D	290|313|275	878	292.67	3	256|163	209.5	0	1.4	0.54
1-2h	Hsc70-4	466|222|212	900	300	3	401|206	303.5	0	0.99	0.54

## Sheet: 2-3h
Supplementary Table S1C : SAINT analysis of interacting proteins detected in 2-3h embryo SMG IP-MS experiments. See Table S1A for description.
Bait	PreyGene	Spec	SpecSum	AvgSpec	NumReplicates	ctrlCounts	AvgControl	SaintScore	FoldChange	BFDR
2-3h	smg	644|836|1220	2700	900	3	6|10	8	N/A	112.5	N/A
2-3h	Not1	318|0|427	745	248.33	3	4|16	10	1	24.83	0
2-3h	CG7907	0|174|404	578	192.67	3	0|0	0	1	1926.67	0
2-3h	twin (CCR4)	151|81|180	412	137.33	3	8|10	9	1	15.26	0
2-3h	CG11307	148|74|125	347	115.67	3	0|0	0	1	1156.67	0
2-3h	CG14317	102|69|88	259	86.33	3	0|0	0	1	863.33	0
2-3h	Cul1	88|53|64	205	68.33	3	0|6	3	1	22.78	0
2-3h	dpa	119|23|37	179	59.67	3	0|8	4	1	14.92	0
2-3h	Fmr1	0|73|100	173	57.67	3	4|2	3	1	19.22	0
2-3h	Rga	53|56|61	170	56.67	3	0|0	0	1	566.67	0
2-3h	CG9911	114|14|23	151	50.33	3	0|0	0	1	503.33	0
2-3h	Mcm2	87|20|42	149	49.67	3	0|4	2	1	24.83	0
2-3h	Mcm6	86|24|36	146	48.67	3	0|0	0	1	486.67	0
2-3h	Rm62	58|26|61	145	48.33	3	0|4	2	1	24.17	0
2-3h	Hsc70-5	107|4|9	120	40	3	0|0	0	1	400	0
2-3h	bel	44|30|46	120	40	3	4|10	7	1	5.71	0
2-3h	Pop2	37|31|51	119	39.67	3	0|0	0	1	396.67	0
2-3h	CG17514	46|14|56	116	38.67	3	0|5	2.5	1	15.47	0
2-3h	faf	28|40|45	113	37.67	3	3|0	1.5	1	25.11	0
2-3h	Nup205	44|32|37	113	37.67	3	8|6	7	1	5.38	0
2-3h	AGO2	40|38|28	106	35.33	3	2|4	3	1	11.78	0
2-3h	Ranbp9	56|19|29	104	34.67	3	11|8	9.5	1	3.65	0
2-3h	CG5726	32|30|39	101	33.67	3	0|6	3	1	11.22	0
2-3h	Rbf2	72|8|15	95	31.67	3	0|0	0	1	316.67	0
2-3h	Rcd-1	22|26|43	91	30.33	3	0|0	0	1	303.33	0
2-3h	pyd	18|29|38	85	28.33	3	0|0	0	1	283.33	0
2-3h	cup	30|14|22	66	22	3	0|3	1.5	1	14.67	0
2-3h	Hrb27C	34|15|16	65	21.67	3	4|4	4	1	5.42	0
2-3h	Fib	34|0|30	64	21.33	3	0|0	0	1	213.33	0
2-3h	CG9684	52|0|6	58	19.33	3	0|0	0	1	193.33	0
2-3h	Mekk1	35|6|17	58	19.33	3	0|0	0	1	193.33	0
2-3h	Not3	20|12|23	55	18.33	3	0|0	0	1	183.33	0
2-3h	asp	25|13|17	55	18.33	3	0|0	0	1	183.33	0
2-3h	Wee1	32|17|1	50	16.67	3	0|0	0	1	166.67	0
2-3h	sub	13|5|28	46	15.33	3	0|0	0	1	153.33	0
2-3h	l(3)72Ab	27|6|13	46	15.33	3	0|0	0	1	153.33	0
2-3h	mip130	40|2|4	46	15.33	3	0|0	0	1	153.33	0
2-3h	Nmnat	23|5|15	43	14.33	3	0|0	0	1	143.33	0
2-3h	CG32164	0|10|33	43	14.33	3	0|0	0	1	143.33	0
2-3h	lds	26|0|15	41	13.67	3	0|0	0	1	136.67	0
2-3h	CG5787	15|9|15	39	13	3	0|0	0	1	130	0
2-3h	CG10077	6|12|19	37	12.33	3	0|0	0	1	123.33	0
2-3h	obe	7|14|16	37	12.33	3	0|0	0	1	123.33	0
2-3h	Nipped-A	16|8|12	36	12	3	0|0	0	1	120	0
2-3h	Tdrd3	9|6|20	35	11.67	3	0|0	0	1	116.67	0
2-3h	Tailor	19|6|10	35	11.67	3	0|0	0	1	116.67	0
2-3h	Int6	17|4|9	30	10	3	0|0	0	1	100	0
2-3h	ck	27|3|0	30	10	3	0|0	0	1	100	0
2-3h	Ank2	15|0|14	29	9.67	3	0|0	0	1	96.67	0
2-3h	Ranbp16	11|16|0	27	9	3	0|0	0	1	90	0
2-3h	CSN7	6|6|15	27	9	3	0|0	0	1	90	0
2-3h	Top3beta	5|3|18	26	8.67	3	0|0	0	1	86.67	0
2-3h	CG12702	11|5|10	26	8.67	3	0|0	0	1	86.67	0
2-3h	dlt	13|3|10	26	8.67	3	0|0	0	1	86.67	0
2-3h	Ref1	3|3|20	26	8.67	3	0|0	0	1	86.67	0
2-3h	EfTuM	21|0|4	25	8.33	3	0|0	0	1	83.33	0
2-3h	Not10	8|7|10	25	8.33	3	0|0	0	1	83.33	0
2-3h	AGO3	14|0|11	25	8.33	3	0|0	0	1	83.33	0
2-3h	Dpy-30L1	11|2|12	25	8.33	3	0|0	0	1	83.33	0
2-3h	kel	18|0|7	25	8.33	3	0|0	0	1	83.33	0
2-3h	nop5	16|0|8	24	8	3	0|0	0	1	80	0
2-3h	Cul5	12|5|7	24	8	3	0|0	0	1	80	0
2-3h	4E-T	11|0|12	23	7.67	3	2|1	1.5	1	5.11	0
2-3h	Past1	16|4|2	22	7.33	3	0|0	0	1	73.33	0
2-3h	lig	13|0|9	22	7.33	3	0|0	0	1	73.33	0
2-3h	14-3-3zeta	11|0|9	20	6.67	3	0|0	0	1	66.67	0
2-3h	Uch-L5	10|0|9	19	6.33	3	0|0	0	1	63.33	0
2-3h	Prp8	9|7|3	19	6.33	3	0|0	0	1	63.33	0
2-3h	CG2246	6|7|6	19	6.33	3	0|0	0	1	63.33	0
2-3h	ctrip	15|0|4	19	6.33	3	0|0	0	1	63.33	0
2-3h	Cdk2	15|4|0	19	6.33	3	0|0	0	1	63.33	0
2-3h	dco	10|0|9	19	6.33	3	0|0	0	1	63.33	0
2-3h	pcm	4|8|7	19	6.33	3	0|0	0	1	63.33	0
2-3h	AGO1	10|6|2	18	6	3	0|0	0	1	60	0
2-3h	Rpn5	7|5|6	18	6	3	0|0	0	1	60	0
2-3h	RpS27	14|4|0	18	6	3	0|0	0	1	60	0
2-3h	SRPK	12|0|6	18	6	3	0|0	0	1	60	0
2-3h	Cul3	5|3|10	18	6	3	0|0	0	1	60	0
2-3h	nonA-l	9|8|0	17	5.67	3	0|0	0	1	56.67	0
2-3h	Cas	6|4|7	17	5.67	3	0|0	0	1	56.67	0
2-3h	CG3520	13|0|4	17	5.67	3	0|0	0	1	56.67	0
2-3h	Liprin-beta	10|0|7	17	5.67	3	0|0	0	1	56.67	0
2-3h	Rpn11	12|4|0	16	5.33	3	0|0	0	1	53.33	0
2-3h	Ranbp21	8|0|8	16	5.33	3	0|0	0	1	53.33	0
2-3h	retn	2|6|8	16	5.33	3	0|0	0	1	53.33	0
2-3h	CG8184	0|6|10	16	5.33	3	0|0	0	1	53.33	0
2-3h	CSN4	10|3|2	15	5	3	0|0	0	1	50	0
2-3h	CG8771	7|2|6	15	5	3	0|0	0	1	50	0
2-3h	IntS3	5|2|8	15	5	3	0|0	0	1	50	0
2-3h	puf	0|9|6	15	5	3	0|0	0	1	50	0
2-3h	RpI1	4|2|8	14	4.67	3	0|0	0	1	46.67	0
2-3h	Trf4-1	6|6|2	14	4.67	3	0|0	0	1	46.67	0
2-3h	CG3726	9|0|4	13	4.33	3	0|0	0	1	43.33	0
2-3h	CG7182	5|0|7	12	4	3	0|0	0	1	40	0
2-3h	rl	4|0|8	12	4	3	0|0	0	1	40	0
2-3h	Pif1A	0|4|8	12	4	3	0|0	0	1	40	0
2-3h	CSN3	3|0|8	11	3.67	3	0|0	0	1	36.67	0
2-3h	Ddx1	4|0|7	11	3.67	3	0|0	0	1	36.67	0
2-3h	RfC4	0|5|6	11	3.67	3	0|0	0	1	36.67	0
2-3h	Trn	3|3|4	10	3.33	3	0|0	0	1	33.33	0
2-3h	Nup154	6|0|4	10	3.33	3	0|0	0	1	33.33	0
2-3h	Rbp1-like	4|2|4	10	3.33	3	0|0	0	1	33.33	0
2-3h	Nup160	5|0|5	10	3.33	3	0|0	0	1	33.33	0
2-3h	bcd	5|0|5	10	3.33	3	0|0	0	1	33.33	0
2-3h	Dp1	4|6|0	10	3.33	3	0|0	0	1	33.33	0
2-3h	Parp	0|3|7	10	3.33	3	0|0	0	1	33.33	0
2-3h	AP-2alpha	5|0|4	9	3	3	0|0	0	1	30	0
2-3h	SMC2	5|0|3	8	2.67	3	0|0	0	1	26.67	0
2-3h	CG7766	3|0|4	7	2.33	3	0|0	0	1	23.33	0
2-3h	Mcm7	72|37|39	148	49.33	3	0|10	5	0.99	9.87	0
2-3h	RpII140	24|14|19	57	19	3	0|4	2	0.99	9.5	0
2-3h	Zw10	21|13|17	51	17	3	2|6	4	0.99	4.25	0
2-3h	Edc3	11|0|10	21	7	3	2|0	1	0.99	7	0
2-3h	Cand1	65|28|33	126	42	3	0|10	5	0.98	8.4	0
2-3h	DCTN2-p50	14|4|24	42	14	3	0|4	2	0.98	7	0
2-3h	Gnf1	11|4|25	40	13.33	3	0|3	1.5	0.98	8.89	0
2-3h	AspRS-m	10|4|22	36	12	3	0|3	1.5	0.98	8	0
2-3h	LamC	32|0|2	34	11.33	3	0|0	0	0.98	113.33	0
2-3h	piwi	28|0|2	30	10	3	0|0	0	0.98	100	0
2-3h	aub	16|5|7	28	9.33	3	2|0	1	0.98	9.33	0
2-3h	bur	3|7|14	24	8	3	0|2	1	0.98	8	0
2-3h	DNApol-alpha50	2|0|13	15	5	3	0|0	0	0.98	50	0
2-3h	wap	10|2|0	12	4	3	0|0	0	0.98	40	0
2-3h	eIF5	0|2|9	11	3.67	3	0|0	0	0.98	36.67	0
2-3h	vtd	2|0|8	10	3.33	3	0|0	0	0.98	33.33	0
2-3h	stc	0|2|8	10	3.33	3	0|0	0	0.98	33.33	0
2-3h	GlyP	7|0|2	9	3	3	0|0	0	0.98	30	0
2-3h	Rpb10	7|2|0	9	3	3	0|0	0	0.98	30	0
2-3h	unk	2|0|7	9	3	3	0|0	0	0.98	30	0
2-3h	Unr	2|0|7	9	3	3	0|0	0	0.98	30	0
2-3h	NAT1	2|0|7	9	3	3	0|0	0	0.98	30	0
2-3h	BoYb	6|0|2	8	2.67	3	0|0	0	0.98	26.67	0
2-3h	Snp	2|2|4	8	2.67	3	0|0	0	0.98	26.67	0
2-3h	Wdr82	2|0|6	8	2.67	3	0|0	0	0.98	26.67	0
2-3h	CG5913	0|2|6	8	2.67	3	0|0	0	0.98	26.67	0
2-3h	Nup133	4|0|2	6	2	3	0|0	0	0.98	20	0
2-3h	CG10492	2|0|4	6	2	3	0|0	0	0.98	20	0
2-3h	eIF2B-alpha	0|2|4	6	2	3	0|0	0	0.98	20	0
2-3h	Cul4	0|2|4	6	2	3	0|0	0	0.98	20	0
2-3h	DNApol-alpha60	0|2|4	6	2	3	0|0	0	0.98	20	0
2-3h	Torsin	2|3|0	5	1.67	3	0|0	0	0.98	16.67	0
2-3h	Orc3	3|0|2	5	1.67	3	0|0	0	0.98	16.67	0
2-3h	rod	52|27|64	143	47.67	3	2|19	10.5	0.97	4.54	0
2-3h	Nprl2	2|0|2	4	1.33	3	0|0	0	0.97	13.33	0
2-3h	CG34214	2|0|2	4	1.33	3	0|0	0	0.97	13.33	0
2-3h	DCTN4-p62	2|2|0	4	1.33	3	0|0	0	0.97	13.33	0
2-3h	U2af50	0|2|2	4	1.33	3	0|0	0	0.97	13.33	0
2-3h	CG5608	0|2|2	4	1.33	3	0|0	0	0.97	13.33	0
2-3h	lid	0|2|2	4	1.33	3	0|0	0	0.97	13.33	0
2-3h	Nup93-1	12|4|6	22	7.33	3	2|0	1	0.95	7.33	0.01
2-3h	Mi-2	6|0|10	16	5.33	3	2|0	1	0.95	5.33	0.01
2-3h	CG4849	21|3|10	34	11.33	3	0|4	2	0.94	5.67	0.01
2-3h	Drp1	28|18|30	76	25.33	3	0|12	6	0.93	4.22	0.01
2-3h	CG7546	26|5|9	40	13.33	3	4|0	2	0.93	6.67	0.01
2-3h	mor	11|8|5	24	8	3	3|0	1.5	0.93	5.33	0.01
2-3h	14-3-3epsilon	26|8|17	51	17	3	6|6	6	0.92	2.83	0.01
2-3h	spel1	26|7|10	43	14.33	3	5|0	2.5	0.91	5.73	0.01
2-3h	RpS5b	10|7|12	29	9.67	3	4|0	2	0.91	4.83	0.01
2-3h	emb	8|0|5	13	4.33	3	0|2	1	0.91	4.33	0.01
2-3h	CG3909	6|0|6	12	4	3	2|0	1	0.91	4	0.01
2-3h	Cpsf160	27|0|8	35	11.67	3	4|0	2	0.9	5.83	0.01
2-3h	polo	17|12|25	54	18	3	8|4	6	0.89	3	0.01
2-3h	fry	17|3|8	28	9.33	3	0|4	2	0.89	4.67	0.01
2-3h	NAA15-16	2|10|10	22	7.33	3	0|4	2	0.89	3.67	0.01
2-3h	Nup43	5|3|6	14	4.67	3	2|0	1	0.88	4.67	0.01
2-3h	SkpA	41|8|9	58	19.33	3	5|0	2.5	0.87	7.73	0.01
2-3h	SF2	74|19|10	103	34.33	3	9|2	5.5	0.86	6.24	0.01
2-3h	Clp	4|0|5	9	3	3	1|1	1	0.85	3	0.01
2-3h	Rpn3	10|4|8	22	7.33	3	0|4	2	0.85	3.67	0.02
2-3h	CG9281	16|8|16	40	13.33	3	0|8	4	0.84	3.33	0.02
2-3h	ncd	16|3|7	26	8.67	3	0|4	2	0.84	4.33	0.02
2-3h	pic	34|4|10	48	16	3	6|0	3	0.83	5.33	0.02
2-3h	lola	9|0|8	17	5.67	3	4|0	2	0.83	2.83	0.02
2-3h	Act87E	6|0|21	27	9	3	0|4	2	0.78	4.5	0.02
2-3h	Usp7	3|0|26	29	9.67	3	0|2	1	0.77	9.67	0.02
2-3h	Bre1	4|0|4	8	2.67	3	2|0	1	0.73	2.67	0.02
2-3h	CG7414	2|3|2	7	2.33	3	0|1	0.5	0.73	4.67	0.02
2-3h	RpL27	18|17|0	35	11.67	3	10|0	5	0.7	2.33	0.02
2-3h	rin	30|5|5	40	13.33	3	4|0	2	0.69	6.67	0.03
2-3h	CG41099	0|5|20	25	8.33	3	0|4	2	0.68	4.17	0.03
2-3h	CG16940	31|5|4	40	13.33	3	2|2	2	0.67	6.67	0.03
2-3h	nonA	17|13|17	47	15.67	3	10|0	5	0.66	3.13	0.03
2-3h	Nup75	11|6|22	39	13	3	8|0	4	0.64	3.25	0.03
2-3h	scu	15|0|2	17	5.67	3	0|2	1	0.64	5.67	0.03
2-3h	Cen	14|0|2	16	5.33	3	2|0	1	0.64	5.33	0.04
2-3h	RfC3	11|0|2	13	4.33	3	0|2	1	0.64	4.33	0.04
2-3h	CG12018	2|0|7	9	3	3	0|2	1	0.61	3	0.04
2-3h	CkIIalpha	13|0|14	27	9	3	4|6	5	0.6	1.8	0.04
2-3h	Elp1	17|0|4	21	7	3	0|4	2	0.58	3.5	0.04
2-3h	Cbp80	26|0|8	34	11.33	3	4|3	3.5	0.58	3.24	0.05
2-3h	ade5	11|6|4	21	7	3	0|5	2.5	0.58	2.8	0.05
2-3h	Rpn8	20|12|32	64	21.33	3	1|13	7	0.56	3.05	0.05
2-3h	Nedd8	0|22|5	27	9	3	0|5	2.5	0.56	3.6	0.05
2-3h	Ef1beta	33|0|6	39	13	3	0|6	3	0.55	4.33	0.05
2-3h	EloB	9|6|5	20	6.67	3	0|5	2.5	0.52	2.67	0.06
2-3h	mts	4|3|9	16	5.33	3	0|4	2	0.52	2.67	0.06
2-3h	alphaTub67C	159|122|173	454	151.33	3	62|65	63.5	0.51	2.38	0.06
2-3h	wal	28|2|5	35	11.67	3	6|0	3	0.51	3.89	0.06
2-3h	Dhx15	16|0|13	29	9.67	3	6|5	5.5	0.51	1.76	0.06
2-3h	eIF4G	61|40|108	209	69.67	3	11|29	20	0.51	3.48	0.07
2-3h	DCP1	25|10|8	43	14.33	3	9|0	4.5	0.51	3.19	0.07
2-3h	Capr	24|0|6	30	10	3	3|4	3.5	0.51	2.86	0.07
2-3h	betaTub97EF	3|9|16	28	9.33	3	4|5	4.5	0.51	2.07	0.07
2-3h	sesB	16|4|6	26	8.67	3	6|0	3	0.51	2.89	0.07
2-3h	RpS15	129|20|68	217	72.33	3	31|25	28	0.51	2.58	0.08
2-3h	eIF-4a	19|31|47	97	32.33	3	11|16	13.5	0.5	2.4	0.08
2-3h	SmD1	4|2|0	6	2	3	0|2	1	0.5	2	0.08
2-3h	Tctp	4|0|2	6	2	3	0|2	1	0.5	2	0.08
2-3h	Nup358	180|32|65	277	92.33	3	37|27	32	0.5	2.89	0.09
2-3h	T-cp1	100|47|65	212	70.67	3	32|24	28	0.5	2.52	0.09
2-3h	Tcp-1zeta	51|34|67	152	50.67	3	20|27	23.5	0.5	2.16	0.09
2-3h	Pep	37|6|8	51	17	3	6|6	6	0.5	2.83	0.09
2-3h	RpS15Ab	38|0|0	38	12.67	3	0|0	0	0.5	126.67	0.09
2-3h	CG5642	8|5|22	35	11.67	3	6|4	5	0.5	2.33	0.09
2-3h	CG4408	25|0|0	25	8.33	3	0|0	0	0.5	83.33	0.09
2-3h	LRR	25|0|0	25	8.33	3	0|0	0	0.5	83.33	0.09
2-3h	CG13366	24|0|0	24	8	3	0|0	0	0.5	80	0.09
2-3h	RpS19a	64|12|0	76	25.33	3	16|11	13.5	0.5	1.88	0.1
2-3h	Pitslre	22|0|0	22	7.33	3	0|0	0	0.5	73.33	0.1
2-3h	RpS2	108|26|44	178	59.33	3	35|28	31.5	0.5	1.88	0.11
2-3h	Cp190	19|0|0	19	6.33	3	0|0	0	0.5	63.33	0.11
2-3h	nito	18|0|0	18	6	3	0|0	0	0.5	60	0.11
2-3h	CG17272	18|0|0	18	6	3	0|0	0	0.5	60	0.11
2-3h	CG6701	18|0|0	18	6	3	0|0	0	0.5	60	0.11
2-3h	cnn	18|0|0	18	6	3	0|0	0	0.5	60	0.11
2-3h	Vps4	20|0|0	20	6.67	3	1|0	0.5	0.5	13.33	0.12
2-3h	kl-2	0|0|16	16	5.33	3	0|0	0	0.5	53.33	0.12
2-3h	UQCR-C2	14|0|0	14	4.67	3	0|0	0	0.5	46.67	0.12
2-3h	Prp19	13|0|0	13	4.33	3	0|0	0	0.5	43.33	0.12
2-3h	RpS20	13|0|0	13	4.33	3	0|0	0	0.5	43.33	0.12
2-3h	gus	13|0|0	13	4.33	3	0|0	0	0.5	43.33	0.12
2-3h	GstD9	44|0|6	50	16.67	3	12|8	10	0.5	1.67	0.13
2-3h	RAF2	12|0|0	12	4	3	0|0	0	0.5	40	0.13
2-3h	BigH1	0|0|12	12	4	3	0|0	0	0.5	40	0.13
2-3h	neur	11|0|0	11	3.67	3	0|0	0	0.5	36.67	0.13
2-3h	RpI135	11|0|0	11	3.67	3	0|0	0	0.5	36.67	0.13
2-3h	feo	11|0|0	11	3.67	3	0|0	0	0.5	36.67	0.13
2-3h	CG8944	11|0|0	11	3.67	3	0|0	0	0.5	36.67	0.13
2-3h	yps	11|0|0	11	3.67	3	0|0	0	0.5	36.67	0.13
2-3h	RpL21	88|28|38	154	51.33	3	32|27	29.5	0.5	1.74	0.14
2-3h	RpL7	60|7|8	75	25	3	21|15	18	0.5	1.39	0.14
2-3h	mre11	10|0|0	10	3.33	3	0|0	0	0.5	33.33	0.14
2-3h	Upf1	10|0|0	10	3.33	3	0|0	0	0.5	33.33	0.14
2-3h	mip40	9|0|0	9	3	3	0|0	0	0.5	30	0.15
2-3h	l(2)37Cc	9|0|0	9	3	3	0|0	0	0.5	30	0.15
2-3h	Nop56	9|0|0	9	3	3	0|0	0	0.5	30	0.15
2-3h	mle	9|0|0	9	3	3	0|0	0	0.5	30	0.15
2-3h	Nop60B	9|0|0	9	3	3	0|0	0	0.5	30	0.15
2-3h	swa	9|0|0	9	3	3	0|0	0	0.5	30	0.15
2-3h	CG12713	9|0|0	9	3	3	0|0	0	0.5	30	0.15
2-3h	CG32165	44|0|0	44	14.67	3	0|3	1.5	0.5	9.78	0.16
2-3h	RpL3	33|0|0	33	11	3	9|7	8	0.5	1.38	0.16
2-3h	smid	23|0|2	25	8.33	3	4|4	4	0.5	2.08	0.16
2-3h	CG3689	8|0|0	8	2.67	3	0|0	0	0.5	26.67	0.16
2-3h	BicC	8|0|0	8	2.67	3	0|0	0	0.5	26.67	0.16
2-3h	PCB	8|0|0	8	2.67	3	0|0	0	0.5	26.67	0.16
2-3h	Cpsf100	8|0|0	8	2.67	3	0|0	0	0.5	26.67	0.16
2-3h	Mhc	8|0|0	8	2.67	3	0|0	0	0.5	26.67	0.16
2-3h	lin-52	8|0|0	8	2.67	3	0|0	0	0.5	26.67	0.16
2-3h	enok	8|0|0	8	2.67	3	0|0	0	0.5	26.67	0.16
2-3h	tzn	8|0|0	8	2.67	3	0|0	0	0.5	26.67	0.16
2-3h	Hsp60A	8|0|0	8	2.67	3	0|0	0	0.5	26.67	0.16
2-3h	Nup44A	8|0|0	8	2.67	3	0|0	0	0.5	26.67	0.16
2-3h	CG10237	8|0|0	8	2.67	3	0|0	0	0.5	26.67	0.16
2-3h	Rpn13	8|0|0	8	2.67	3	0|0	0	0.5	26.67	0.16
2-3h	RpL34b	8|0|0	8	2.67	3	0|0	0	0.5	26.67	0.16
2-3h	cathD	8|0|0	8	2.67	3	0|0	0	0.5	26.67	0.16
2-3h	TER94	29|8|229	266	88.67	3	41|16	28.5	0.5	3.11	0.18
2-3h	RpII215	45|15|17	77	25.67	3	15|12	13.5	0.5	1.9	0.18
2-3h	Ef1gamma	33|8|8	49	16.33	3	9|8	8.5	0.5	1.92	0.18
2-3h	Pez	0|1|7	8	2.67	3	0|0	0	0.5	26.67	0.18
2-3h	U4-U6-60K	7|0|0	7	2.33	3	0|0	0	0.5	23.33	0.18
2-3h	Golgin104	7|0|0	7	2.33	3	0|0	0	0.5	23.33	0.18
2-3h	Sym	7|0|0	7	2.33	3	0|0	0	0.5	23.33	0.18
2-3h	UQCR-6.4	7|0|0	7	2.33	3	0|0	0	0.5	23.33	0.18
2-3h	Pde11	7|0|0	7	2.33	3	0|0	0	0.5	23.33	0.18
2-3h	RtcB	7|0|0	7	2.33	3	0|0	0	0.5	23.33	0.18
2-3h	Top2	7|0|0	7	2.33	3	0|0	0	0.5	23.33	0.18
2-3h	Orc6	7|0|0	7	2.33	3	0|0	0	0.5	23.33	0.18
2-3h	CG3605	7|0|0	7	2.33	3	0|0	0	0.5	23.33	0.18
2-3h	chb	0|0|7	7	2.33	3	0|0	0	0.5	23.33	0.18
2-3h	trio	0|0|7	7	2.33	3	0|0	0	0.5	23.33	0.18
2-3h	CG17075	0|0|7	7	2.33	3	0|0	0	0.5	23.33	0.18
2-3h	CSN1S1	0|0|7	7	2.33	3	0|0	0	0.5	23.33	0.18
2-3h	sxc	9|0|0	9	3	3	1|0	0.5	0.5	6	0.2
2-3h	lark	6|0|0	6	2	3	0|0	0	0.5	20	0.2
2-3h	Prosalpha4	6|0|0	6	2	3	0|0	0	0.5	20	0.2
2-3h	Aven	6|0|0	6	2	3	0|0	0	0.5	20	0.2
2-3h	hyx	6|0|0	6	2	3	0|0	0	0.5	20	0.2
2-3h	milt	6|0|0	6	2	3	0|0	0	0.5	20	0.2
2-3h	Mcm3	6|0|0	6	2	3	0|0	0	0.5	20	0.2
2-3h	fs(1)h	6|0|0	6	2	3	0|0	0	0.5	20	0.2
2-3h	ATPsyngamma	6|0|0	6	2	3	0|0	0	0.5	20	0.2
2-3h	par-1	6|0|0	6	2	3	0|0	0	0.5	20	0.2
2-3h	CG7519	6|0|0	6	2	3	0|0	0	0.5	20	0.2
2-3h	mad2	6|0|0	6	2	3	0|0	0	0.5	20	0.2
2-3h	CG2118	6|0|0	6	2	3	0|0	0	0.5	20	0.2
2-3h	dbo	6|0|0	6	2	3	0|0	0	0.5	20	0.2
2-3h	Nup93-2	6|0|0	6	2	3	0|0	0	0.5	20	0.2
2-3h	bt	6|0|0	6	2	3	0|0	0	0.5	20	0.2
2-3h	Nopp140	6|0|0	6	2	3	0|0	0	0.5	20	0.2
2-3h	CG8963	0|6|0	6	2	3	0|0	0	0.5	20	0.2
2-3h	RecQ4	0|0|6	6	2	3	0|0	0	0.5	20	0.2
2-3h	CG17486	0|0|6	6	2	3	0|0	0	0.5	20	0.2
2-3h	elg1	0|0|6	6	2	3	0|0	0	0.5	20	0.2
2-3h	Patr-1	0|0|6	6	2	3	0|0	0	0.5	20	0.2
2-3h	Skp2	0|0|6	6	2	3	0|0	0	0.5	20	0.2
2-3h	RpS10b	131|52|54	237	79	3	48|49	48.5	0.5	1.63	0.22
2-3h	RpS23	86|28|49	163	54.33	3	30|31	30.5	0.5	1.78	0.22
2-3h	RpL31	24|7|0	31	10.33	3	8|4	6	0.5	1.72	0.22
2-3h	U2af38	8|0|0	8	2.67	3	1|0	0.5	0.5	5.33	0.22
2-3h	apt	5|0|0	5	1.67	3	0|0	0	0.5	16.67	0.22
2-3h	ben	5|0|0	5	1.67	3	0|0	0	0.5	16.67	0.22
2-3h	Mtr4	5|0|0	5	1.67	3	0|0	0	0.5	16.67	0.22
2-3h	CG3226	5|0|0	5	1.67	3	0|0	0	0.5	16.67	0.22
2-3h	Mtpalpha	5|0|0	5	1.67	3	0|0	0	0.5	16.67	0.22
2-3h	spn-F	5|0|0	5	1.67	3	0|0	0	0.5	16.67	0.22
2-3h	Fip1	5|0|0	5	1.67	3	0|0	0	0.5	16.67	0.22
2-3h	CG7215	5|0|0	5	1.67	3	0|0	0	0.5	16.67	0.22
2-3h	Gmap	5|0|0	5	1.67	3	0|0	0	0.5	16.67	0.22
2-3h	CG3756	5|0|0	5	1.67	3	0|0	0	0.5	16.67	0.22
2-3h	CG30497	5|0|0	5	1.67	3	0|0	0	0.5	16.67	0.22
2-3h	mtSSB	5|0|0	5	1.67	3	0|0	0	0.5	16.67	0.22
2-3h	CG4407	5|0|0	5	1.67	3	0|0	0	0.5	16.67	0.22
2-3h	Vha36-1	0|5|0	5	1.67	3	0|0	0	0.5	16.67	0.22
2-3h	Rad23	0|0|5	5	1.67	3	0|0	0	0.5	16.67	0.22
2-3h	mop	0|0|5	5	1.67	3	0|0	0	0.5	16.67	0.22
2-3h	x16	14|0|0	14	4.67	3	2|0	1	0.5	4.67	0.24
2-3h	Ran	11|0|0	11	3.67	3	1|2	1.5	0.5	2.44	0.24
2-3h	CG3704	4|0|1	5	1.67	3	0|0	0	0.5	16.67	0.24
2-3h	CG43658	4|0|0	4	1.33	3	0|0	0	0.5	13.33	0.24
2-3h	CG17598	4|0|0	4	1.33	3	0|0	0	0.5	13.33	0.24
2-3h	thoc6	4|0|0	4	1.33	3	0|0	0	0.5	13.33	0.24
2-3h	MED1	4|0|0	4	1.33	3	0|0	0	0.5	13.33	0.24
2-3h	Rok	4|0|0	4	1.33	3	0|0	0	0.5	13.33	0.24
2-3h	jar	4|0|0	4	1.33	3	0|0	0	0.5	13.33	0.24
2-3h	Tpi	4|0|0	4	1.33	3	0|0	0	0.5	13.33	0.24
2-3h	Slip1	4|0|0	4	1.33	3	0|0	0	0.5	13.33	0.24
2-3h	CG3061	4|0|0	4	1.33	3	0|0	0	0.5	13.33	0.24
2-3h	CG1677	4|0|0	4	1.33	3	0|0	0	0.5	13.33	0.24
2-3h	Cpsf73	4|0|0	4	1.33	3	0|0	0	0.5	13.33	0.24
2-3h	Tm1	4|0|0	4	1.33	3	0|0	0	0.5	13.33	0.24
2-3h	CLIP-190	4|0|0	4	1.33	3	0|0	0	0.5	13.33	0.24
2-3h	CG14215	4|0|0	4	1.33	3	0|0	0	0.5	13.33	0.24
2-3h	Atg16	4|0|0	4	1.33	3	0|0	0	0.5	13.33	0.24
2-3h	spd-2	4|0|0	4	1.33	3	0|0	0	0.5	13.33	0.24
2-3h	mahj	4|0|0	4	1.33	3	0|0	0	0.5	13.33	0.24
2-3h	Usp16-45	4|0|0	4	1.33	3	0|0	0	0.5	13.33	0.24
2-3h	Kap-alpha3	4|0|0	4	1.33	3	0|0	0	0.5	13.33	0.24
2-3h	Bsg25A	4|0|0	4	1.33	3	0|0	0	0.5	13.33	0.24
2-3h	Nup98-96	4|0|0	4	1.33	3	0|0	0	0.5	13.33	0.24
2-3h	cmet	4|0|0	4	1.33	3	0|0	0	0.5	13.33	0.24
2-3h	CG7028	4|0|0	4	1.33	3	0|0	0	0.5	13.33	0.24
2-3h	CG6664	4|0|0	4	1.33	3	0|0	0	0.5	13.33	0.24
2-3h	CG31249	4|0|0	4	1.33	3	0|0	0	0.5	13.33	0.24
2-3h	Nha1	4|0|0	4	1.33	3	0|0	0	0.5	13.33	0.24
2-3h	rictor	4|0|0	4	1.33	3	0|0	0	0.5	13.33	0.24
2-3h	alt	4|0|0	4	1.33	3	0|0	0	0.5	13.33	0.24
2-3h	Blimp-1	4|0|0	4	1.33	3	0|0	0	0.5	13.33	0.24
2-3h	Cap-D2	4|0|0	4	1.33	3	0|0	0	0.5	13.33	0.24
2-3h	CG12547	4|0|0	4	1.33	3	0|0	0	0.5	13.33	0.24
2-3h	CG5885	4|0|0	4	1.33	3	0|0	0	0.5	13.33	0.24
2-3h	Bap60	4|0|0	4	1.33	3	0|0	0	0.5	13.33	0.24
2-3h	CG31368	4|0|0	4	1.33	3	0|0	0	0.5	13.33	0.24
2-3h	l(2)09851	4|0|0	4	1.33	3	0|0	0	0.5	13.33	0.24
2-3h	HDAC1	4|0|0	4	1.33	3	0|0	0	0.5	13.33	0.24
2-3h	Cyp1	4|0|0	4	1.33	3	0|0	0	0.5	13.33	0.24
2-3h	Pmm2	4|0|0	4	1.33	3	0|0	0	0.5	13.33	0.24
2-3h	CG8034	0|4|0	4	1.33	3	0|0	0	0.5	13.33	0.24
2-3h	CG7878	0|4|0	4	1.33	3	0|0	0	0.5	13.33	0.24
2-3h	Crag	0|0|4	4	1.33	3	0|0	0	0.5	13.33	0.24
2-3h	mahe	0|0|4	4	1.33	3	0|0	0	0.5	13.33	0.24
2-3h	Klp67A	0|0|4	4	1.33	3	0|0	0	0.5	13.33	0.24
2-3h	mei-41	0|0|4	4	1.33	3	0|0	0	0.5	13.33	0.24
2-3h	Uba4	0|0|4	4	1.33	3	0|0	0	0.5	13.33	0.24
2-3h	Ns3	0|0|4	4	1.33	3	0|0	0	0.5	13.33	0.24
2-3h	Ubr3	0|0|4	4	1.33	3	0|0	0	0.5	13.33	0.24
2-3h	Cul2	0|0|4	4	1.33	3	0|0	0	0.5	13.33	0.24
2-3h	PAN2	0|0|4	4	1.33	3	0|0	0	0.5	13.33	0.24
2-3h	inc	0|0|4	4	1.33	3	0|0	0	0.5	13.33	0.24
2-3h	mask	0|0|4	4	1.33	3	0|0	0	0.5	13.33	0.24
2-3h	Aos1	0|0|4	4	1.33	3	0|0	0	0.5	13.33	0.24
2-3h	ref(2)P	0|0|4	4	1.33	3	0|0	0	0.5	13.33	0.24
2-3h	Moca-cyp	0|0|4	4	1.33	3	0|0	0	0.5	13.33	0.24
2-3h	slmb	0|0|4	4	1.33	3	0|0	0	0.5	13.33	0.24
2-3h	CG3857	0|0|4	4	1.33	3	0|0	0	0.5	13.33	0.24
2-3h	Irk1	0|0|4	4	1.33	3	0|0	0	0.5	13.33	0.24
2-3h	CkIalpha	0|0|4	4	1.33	3	0|0	0	0.5	13.33	0.24
2-3h	SmydA-1	0|0|4	4	1.33	3	0|0	0	0.5	13.33	0.24
2-3h	Vap33	0|0|4	4	1.33	3	0|0	0	0.5	13.33	0.24
2-3h	128up	0|0|4	4	1.33	3	0|0	0	0.5	13.33	0.24
2-3h	CG3679	0|0|4	4	1.33	3	0|0	0	0.5	13.33	0.24
2-3h	RpS17	83|32|38	153	51	3	30|19	24.5	0.5	2.08	0.28
2-3h	RanGAP	48|15|22	85	28.33	3	9|17	13	0.5	2.18	0.28
2-3h	RpS21	34|9|9	52	17.33	3	12|11	11.5	0.5	1.51	0.28
2-3h	CG3894	12|0|2	14	4.67	3	2|3	2.5	0.5	1.87	0.28
2-3h	DCTN3-p24	3|0|1	4	1.33	3	0|0	0	0.5	13.33	0.28
2-3h	RpA-70	1|0|3	4	1.33	3	0|0	0	0.5	13.33	0.28
2-3h	Neurl4	3|0|0	3	1	3	0|0	0	0.5	10	0.28
2-3h	CG9853	3|0|0	3	1	3	0|0	0	0.5	10	0.28
2-3h	RpS27A	3|0|0	3	1	3	0|0	0	0.5	10	0.28
2-3h	dj-1beta	3|0|0	3	1	3	0|0	0	0.5	10	0.28
2-3h	Aldh	3|0|0	3	1	3	0|0	0	0.5	10	0.28
2-3h	CG5604	3|0|0	3	1	3	0|0	0	0.5	10	0.28
2-3h	Dbp80	3|0|0	3	1	3	0|0	0	0.5	10	0.28
2-3h	CG8915	3|0|0	3	1	3	0|0	0	0.5	10	0.28
2-3h	CG9346	3|0|0	3	1	3	0|0	0	0.5	10	0.28
2-3h	AGBE	3|0|0	3	1	3	0|0	0	0.5	10	0.28
2-3h	SF1	3|0|0	3	1	3	0|0	0	0.5	10	0.28
2-3h	Mrtf	3|0|0	3	1	3	0|0	0	0.5	10	0.28
2-3h	CG1109	3|0|0	3	1	3	0|0	0	0.5	10	0.28
2-3h	HnRNP-K	3|0|0	3	1	3	0|0	0	0.5	10	0.28
2-3h	CG5877	3|0|0	3	1	3	0|0	0	0.5	10	0.28
2-3h	CG11882	3|0|0	3	1	3	0|0	0	0.5	10	0.28
2-3h	Apc	3|0|0	3	1	3	0|0	0	0.5	10	0.28
2-3h	CG42788	3|0|0	3	1	3	0|0	0	0.5	10	0.28
2-3h	CG5641	0|0|3	3	1	3	0|0	0	0.5	10	0.28
2-3h	Stat92E	0|0|3	3	1	3	0|0	0	0.5	10	0.28
2-3h	tud	0|0|3	3	1	3	0|0	0	0.5	10	0.28
2-3h	Orc5	0|0|3	3	1	3	0|0	0	0.5	10	0.28
2-3h	CG4901	0|0|3	3	1	3	0|0	0	0.5	10	0.28
2-3h	CG5168	0|0|3	3	1	3	0|0	0	0.5	10	0.28
2-3h	neb	0|0|3	3	1	3	0|0	0	0.5	10	0.28
2-3h	scny	0|0|3	3	1	3	0|0	0	0.5	10	0.28
2-3h	Gmd	126|0|7	133	44.33	3	40|10	25	0.5	1.77	0.3
2-3h	eIF3-S9	29|0|12	41	13.67	3	4|10	7	0.5	1.95	0.3
2-3h	RpS26	25|0|4	29	9.67	3	8|8	8	0.5	1.21	0.3
2-3h	RpS14a	55|12|18	85	28.33	3	19|4	11.5	0.49	2.46	0.3
2-3h	CG9940	51|20|9	80	26.67	3	18|6	12	0.49	2.22	0.3
2-3h	larp	49|5|9	63	21	3	15|0	7.5	0.49	2.8	0.3
2-3h	CG9467	50|0|0	50	16.67	3	12|0	6	0.49	2.78	0.3
2-3h	CG30122	35|0|4	39	13	3	10|0	5	0.49	2.6	0.3
2-3h	RpL22	9|0|0	9	3	3	2|2	2	0.49	1.5	0.3
2-3h	LSm3	1|2|1	4	1.33	3	0|0	0	0.48	13.33	0.3
2-3h	tyf	1|0|2	3	1	3	0|0	0	0.48	10	0.3
2-3h	DNApol-epsilon58	1|2|0	3	1	3	0|0	0	0.48	10	0.3
2-3h	STUB1	0|1|2	3	1	3	0|0	0	0.48	10	0.3
2-3h	dre4	2|0|0	2	0.67	3	0|0	0	0.48	6.67	0.3
2-3h	for	2|0|0	2	0.67	3	0|0	0	0.48	6.67	0.3
2-3h	tho2	2|0|0	2	0.67	3	0|0	0	0.48	6.67	0.3
2-3h	Elp3	2|0|0	2	0.67	3	0|0	0	0.48	6.67	0.3
2-3h	pzg	2|0|0	2	0.67	3	0|0	0	0.48	6.67	0.3
2-3h	osk	2|0|0	2	0.67	3	0|0	0	0.48	6.67	0.3
2-3h	La	2|0|0	2	0.67	3	0|0	0	0.48	6.67	0.3
2-3h	Alh	2|0|0	2	0.67	3	0|0	0	0.48	6.67	0.3
2-3h	yata	2|0|0	2	0.67	3	0|0	0	0.48	6.67	0.3
2-3h	Haspin	2|0|0	2	0.67	3	0|0	0	0.48	6.67	0.3
2-3h	Sec16	2|0|0	2	0.67	3	0|0	0	0.48	6.67	0.3
2-3h	SERCA	2|0|0	2	0.67	3	0|0	0	0.48	6.67	0.3
2-3h	Pdi	2|0|0	2	0.67	3	0|0	0	0.48	6.67	0.3
2-3h	Bin1	2|0|0	2	0.67	3	0|0	0	0.48	6.67	0.3
2-3h	pasha	2|0|0	2	0.67	3	0|0	0	0.48	6.67	0.3
2-3h	pyd3	2|0|0	2	0.67	3	0|0	0	0.48	6.67	0.3
2-3h	ncm	2|0|0	2	0.67	3	0|0	0	0.48	6.67	0.3
2-3h	RPA3	2|0|0	2	0.67	3	0|0	0	0.48	6.67	0.3
2-3h	IntS8	2|0|0	2	0.67	3	0|0	0	0.48	6.67	0.3
2-3h	Sara	2|0|0	2	0.67	3	0|0	0	0.48	6.67	0.3
2-3h	Ssrp	2|0|0	2	0.67	3	0|0	0	0.48	6.67	0.3
2-3h	Git	2|0|0	2	0.67	3	0|0	0	0.48	6.67	0.3
2-3h	FASN3	2|0|0	2	0.67	3	0|0	0	0.48	6.67	0.3
2-3h	Saf-B	2|0|0	2	0.67	3	0|0	0	0.48	6.67	0.3
2-3h	EloC	2|0|0	2	0.67	3	0|0	0	0.48	6.67	0.3
2-3h	CG14207	2|0|0	2	0.67	3	0|0	0	0.48	6.67	0.3
2-3h	CG8230	2|0|0	2	0.67	3	0|0	0	0.48	6.67	0.3
2-3h	pea	2|0|0	2	0.67	3	0|0	0	0.48	6.67	0.3
2-3h	CG31549	2|0|0	2	0.67	3	0|0	0	0.48	6.67	0.3
2-3h	CG33981	2|0|0	2	0.67	3	0|0	0	0.48	6.67	0.3
2-3h	ix	2|0|0	2	0.67	3	0|0	0	0.48	6.67	0.3
2-3h	AP-1sigma	2|0|0	2	0.67	3	0|0	0	0.48	6.67	0.3
2-3h	fs(1)Ya	2|0|0	2	0.67	3	0|0	0	0.48	6.67	0.3
2-3h	Phb2	2|0|0	2	0.67	3	0|0	0	0.48	6.67	0.3
2-3h	CG2918	2|0|0	2	0.67	3	0|0	0	0.48	6.67	0.3
2-3h	CG12321	2|0|0	2	0.67	3	0|0	0	0.48	6.67	0.3
2-3h	CG4810	2|0|0	2	0.67	3	0|0	0	0.48	6.67	0.3
2-3h	vlc	2|0|0	2	0.67	3	0|0	0	0.48	6.67	0.3
2-3h	Srp68	2|0|0	2	0.67	3	0|0	0	0.48	6.67	0.3
2-3h	CG7504	2|0|0	2	0.67	3	0|0	0	0.48	6.67	0.3
2-3h	A16	2|0|0	2	0.67	3	0|0	0	0.48	6.67	0.3
2-3h	Tap42	2|0|0	2	0.67	3	0|0	0	0.48	6.67	0.3
2-3h	CG4004	2|0|0	2	0.67	3	0|0	0	0.48	6.67	0.3
2-3h	CG4301	2|0|0	2	0.67	3	0|0	0	0.48	6.67	0.3
2-3h	SmD3	2|0|0	2	0.67	3	0|0	0	0.48	6.67	0.3
2-3h	CG13005	2|0|0	2	0.67	3	0|0	0	0.48	6.67	0.3
2-3h	Zn72D	2|0|0	2	0.67	3	0|0	0	0.48	6.67	0.3
2-3h	CG3430	2|0|0	2	0.67	3	0|0	0	0.48	6.67	0.3
2-3h	SA	2|0|0	2	0.67	3	0|0	0	0.48	6.67	0.3
2-3h	Psi	2|0|0	2	0.67	3	0|0	0	0.48	6.67	0.3
2-3h	Nup62	2|0|0	2	0.67	3	0|0	0	0.48	6.67	0.3
2-3h	Cyp4e1	0|2|0	2	0.67	3	0|0	0	0.48	6.67	0.3
2-3h	CG34383	0|2|0	2	0.67	3	0|0	0	0.48	6.67	0.3
2-3h	Vps25	0|2|0	2	0.67	3	0|0	0	0.48	6.67	0.3
2-3h	CG42329	0|2|0	2	0.67	3	0|0	0	0.48	6.67	0.3
2-3h	Npl4	0|2|0	2	0.67	3	0|0	0	0.48	6.67	0.3
2-3h	CG1307	0|2|0	2	0.67	3	0|0	0	0.48	6.67	0.3
2-3h	A2A4G1	0|2|0	2	0.67	3	0|0	0	0.48	6.67	0.3
2-3h	CG2656	0|2|0	2	0.67	3	0|0	0	0.48	6.67	0.3
2-3h	APOA2	0|0|2	2	0.67	3	0|0	0	0.48	6.67	0.3
2-3h	alien	0|0|2	2	0.67	3	0|0	0	0.48	6.67	0.3
2-3h	CG14478	0|0|2	2	0.67	3	0|0	0	0.48	6.67	0.3
2-3h	Nbr	0|0|2	2	0.67	3	0|0	0	0.48	6.67	0.3
2-3h	CG2025	0|0|2	2	0.67	3	0|0	0	0.48	6.67	0.3
2-3h	Srp72	0|0|2	2	0.67	3	0|0	0	0.48	6.67	0.3
2-3h	CG9425	0|0|2	2	0.67	3	0|0	0	0.48	6.67	0.3
2-3h	sds22	0|0|2	2	0.67	3	0|0	0	0.48	6.67	0.3
2-3h	Ranbp11	0|0|2	2	0.67	3	0|0	0	0.48	6.67	0.3
2-3h	Thiolase	0|0|2	2	0.67	3	0|0	0	0.48	6.67	0.3
2-3h	Nup37	0|0|2	2	0.67	3	0|0	0	0.48	6.67	0.3
2-3h	inaD	0|0|2	2	0.67	3	0|0	0	0.48	6.67	0.3
2-3h	su(sable)	0|0|2	2	0.67	3	0|0	0	0.48	6.67	0.3
2-3h	sle	0|0|2	2	0.67	3	0|0	0	0.48	6.67	0.3
2-3h	lok	0|0|2	2	0.67	3	0|0	0	0.48	6.67	0.3
2-3h	eIF-2gamma	0|0|2	2	0.67	3	0|0	0	0.48	6.67	0.3
2-3h	ArfGAP3	0|0|2	2	0.67	3	0|0	0	0.48	6.67	0.3
2-3h	ric8a	0|0|2	2	0.67	3	0|0	0	0.48	6.67	0.3
2-3h	Rpt3	45|42|74	161	53.67	3	28|28	28	0.48	1.92	0.34
2-3h	Fs(2)Ket	62|8|51	121	40.33	3	14|24	19	0.48	2.12	0.34
2-3h	Rpn10	6|15|22	43	14.33	3	7|8	7.5	0.48	1.91	0.34
2-3h	RpS30	26|8|8	42	14	3	10|8	9	0.48	1.56	0.34
2-3h	Klp61F	36|2|0	38	12.67	3	12|0	6	0.48	2.11	0.34
2-3h	Zwilch	13|4|7	24	8	3	4|4	4	0.48	2	0.34
2-3h	CG6439	14|0|0	14	4.67	3	4|0	2	0.48	2.33	0.34
2-3h	CG7611	10|0|3	13	4.33	3	4|0	2	0.48	2.17	0.34
2-3h	Got1	7|0|0	7	2.33	3	2|0	1	0.48	2.33	0.34
2-3h	Hpr1	4|0|0	4	1.33	3	1|0	0.5	0.48	2.67	0.34
2-3h	Scsalpha	4|0|0	4	1.33	3	1|0	0.5	0.48	2.67	0.34
2-3h	ATPsynbeta	83|3|34	120	40	3	34|4	19	0.47	2.11	0.34
2-3h	Rpn6	43|7|22	72	24	3	17|3	10	0.47	2.4	0.34
2-3h	l(1)G0156	40|0|0	40	13.33	3	16|0	8	0.47	1.67	0.34
2-3h	pAbp	115|60|89	264	88	3	41|18	29.5	0.46	2.98	0.34
2-3h	RpL36	38|6|9	53	17.67	3	15|13	14	0.46	1.26	0.34
2-3h	Grip163	6|0|0	6	2	3	2|0	1	0.46	2	0.34
2-3h	Trip1	22|5|6	33	11	3	0|10	5	0.45	2.2	0.34
2-3h	RpL7A	26|0|0	26	8.67	3	12|0	6	0.45	1.44	0.34
2-3h	Arp1	18|0|3	21	7	3	8|0	4	0.45	1.75	0.34
2-3h	skap	16|0|0	16	5.33	3	7|0	3.5	0.45	1.52	0.34
2-3h	eIF-3p66	28|9|0	37	12.33	3	12|2	7	0.44	1.76	0.34
2-3h	eIF-2alpha	12|4|2	18	6	3	4|4	4	0.43	1.5	0.34
2-3h	sqh	13|0|0	13	4.33	3	6|0	3	0.43	1.44	0.34
2-3h	egl	3|0|8	11	3.67	3	4|0	2	0.43	1.83	0.34
2-3h	CG7208	2|0|6	8	2.67	3	0|3	1.5	0.43	1.78	0.34
2-3h	zip	63|4|4	71	23.67	3	31|0	15.5	0.42	1.53	0.35
2-3h	CaMKII	18|0|3	21	7	3	9|0	4.5	0.42	1.56	0.35
2-3h	sqd	14|0|0	14	4.67	3	7|0	3.5	0.42	1.33	0.35
2-3h	spg	0|0|5	5	1.67	3	2|0	1	0.42	1.67	0.35
2-3h	CG7185	23|6|7	36	12	3	12|0	6	0.4	2	0.35
2-3h	HERC2	35|0|0	35	11.67	3	15|4	9.5	0.4	1.23	0.35
2-3h	tum	13|3|7	23	7.67	3	5|4	4.5	0.4	1.7	0.35
2-3h	Vha55	8|2|0	10	3.33	3	4|0	2	0.4	1.67	0.35
2-3h	Elf	0|2|8	10	3.33	3	0|4	2	0.4	1.67	0.35
2-3h	rad50	8|0|0	8	2.67	3	4|0	2	0.4	1.33	0.35
2-3h	CG6543	8|0|0	8	2.67	3	4|0	2	0.4	1.33	0.35
2-3h	hfp	4|0|11	15	5	3	0|6	3	0.39	1.67	0.35
2-3h	RpL8	22|0|0	22	7.33	3	12|0	6	0.38	1.22	0.35
2-3h	pav	10|0|6	16	5.33	3	6|0	3	0.38	1.78	0.35
2-3h	TrpRS	11|0|0	11	3.67	3	0|6	3	0.38	1.22	0.35
2-3h	CG13900	11|0|0	11	3.67	3	6|0	3	0.38	1.22	0.35
2-3h	Atox1	4|0|0	4	1.33	3	0|2	1	0.37	1.33	0.35
2-3h	Nph	4|0|0	4	1.33	3	2|0	1	0.37	1.33	0.35
2-3h	l(1)G0320	4|0|0	4	1.33	3	0|2	1	0.37	1.33	0.35
2-3h	Sec24CD	0|0|4	4	1.33	3	2|0	1	0.37	1.33	0.35
2-3h	Ssb-c31a	7|0|0	7	2.33	3	0|4	2	0.36	1.17	0.35
2-3h	ArgRS	7|0|0	7	2.33	3	0|4	2	0.36	1.17	0.35
2-3h	me31B	44|45|32	121	40.33	3	26|0	13	0.35	3.1	0.36
2-3h	26-29-p	27|0|0	27	9	3	15|0	7.5	0.35	1.2	0.36
2-3h	AIMP2	4|0|10	14	4.67	3	0|6	3	0.34	1.56	0.36
2-3h	rig	47|18|39	104	34.67	3	20|7	13.5	0.33	2.57	0.36
2-3h	hoip	6|0|2	8	2.67	3	2|2	2	0.33	1.33	0.36
2-3h	Nup107	5|0|0	5	1.67	3	3|0	1.5	0.33	1.11	0.36
2-3h	fl(2)d	12|6|16	34	11.33	3	10|0	5	0.32	2.27	0.36
2-3h	loqs	6|0|3	9	3	3	4|0	2	0.32	1.5	0.36
2-3h	CTPsyn	8|0|0	8	2.67	3	5|0	2.5	0.31	1.07	0.36
2-3h	flw	0|1|2	3	1	3	0|1	0.5	0.3	2	0.36
2-3h	CG5028	2|0|0	2	0.67	3	1|0	0.5	0.3	1.33	0.36
2-3h	IKKepsilon	11|0|5	16	5.33	3	7|0	3.5	0.29	1.52	0.36
2-3h	Caf1-55	6|2|0	8	2.67	3	4|0	2	0.28	1.33	0.36
2-3h	Pp1alpha-96A	6|2|0	8	2.67	3	4|0	2	0.28	1.33	0.36
2-3h	sn	6|0|0	6	2	3	4|0	2	0.28	1	0.36
2-3h	MED19	6|0|0	6	2	3	4|0	2	0.28	1	0.36
2-3h	clu	0|0|6	6	2	3	0|4	2	0.28	1	0.36
2-3h	yl	26|0|12	38	12.67	3	12|6	9	0.27	1.41	0.37
2-3h	RpL26	16|0|0	16	5.33	3	10|0	5	0.27	1.07	0.37
2-3h	Vha26	2|0|2	4	1.33	3	2|0	1	0.27	1.33	0.37
2-3h	Nacalpha	3|0|0	3	1	3	2|0	1	0.27	1	0.37
2-3h	CG4858	0|3|0	3	1	3	2|0	1	0.27	1	0.37
2-3h	Cdc27	0|0|3	3	1	3	0|2	1	0.27	1	0.37
2-3h	Cdc16	13|0|11	24	8	3	6|4	5	0.26	1.6	0.37
2-3h	eIF3ga	8|4|2	14	4.67	3	4|2	3	0.25	1.56	0.37
2-3h	CG5525	12|8|33	53	17.67	3	6|15	10.5	0.22	1.68	0.37
2-3h	msk	4|0|8	12	4	3	0|6	3	0.19	1.33	0.37
2-3h	Sec13	8|0|0	8	2.67	3	6|0	3	0.19	0.89	0.37
2-3h	KRT16	0|0|8	8	2.67	3	0|6	3	0.19	0.89	0.37
2-3h	tws	18|23|31	72	24	3	19|0	9.5	0.18	2.53	0.37
2-3h	brat	48|38|71	157	52.33	3	29|16	22.5	0.14	2.33	0.37
2-3h	blw	48|2|18	68	22.67	3	21|12	16.5	0.14	1.37	0.37
2-3h	CG8223	2|0|0	2	0.67	3	2|0	1	0.14	0.67	0.38
2-3h	vas	2|0|0	2	0.67	3	2|0	1	0.14	0.67	0.38
2-3h	SmB	2|0|0	2	0.67	3	2|0	1	0.14	0.67	0.38
2-3h	CG8003	0|0|2	2	0.67	3	0|2	1	0.14	0.67	0.38
2-3h	eIF-5A	0|0|2	2	0.67	3	0|2	1	0.14	0.67	0.38
2-3h	RpL40	0|0|2	2	0.67	3	0|2	1	0.14	0.67	0.38
2-3h	CG5174	28|2|2	32	10.67	3	16|2	9	0.13	1.19	0.38
2-3h	Cdc23	2|6|12	20	6.67	3	0|9	4.5	0.13	1.48	0.38
2-3h	RpL10	12|0|0	12	4	3	9|0	4.5	0.13	0.89	0.38
2-3h	FKBP59	4|0|3	7	2.33	3	0|4	2	0.12	1.17	0.38
2-3h	RpL36A	6|0|0	6	2	3	4|1	2.5	0.12	0.8	0.38
2-3h	Bap55	12|0|3	15	5	3	4|6	5	0.1	1	0.38
2-3h	RnrS	4|0|0	4	1.33	3	4|0	2	0.09	0.67	0.39
2-3h	spag	0|0|4	4	1.33	3	0|4	2	0.09	0.67	0.39
2-3h	CG10306	8|0|0	8	2.67	3	2|5	3.5	0.08	0.76	0.39
2-3h	RpS11	8|0|0	8	2.67	3	7|0	3.5	0.08	0.76	0.39
2-3h	SmE	16|0|6	22	7.33	3	10|2	6	0.07	1.22	0.39
2-3h	prtp	5|0|0	5	1.67	3	5|0	2.5	0.07	0.67	0.39
2-3h	RpL32	38|7|6	51	17	3	18|8	13	0.05	1.31	0.39
2-3h	ATPCL	9|0|0	9	3	3	8|0	4	0.05	0.75	0.39
2-3h	Ask1	6|0|0	6	2	3	6|0	3	0.05	0.67	0.39
2-3h	RpL11	22|4|8	34	11.33	3	14|2	8	0.04	1.42	0.39
2-3h	Mtor	12|3|4	19	6.33	3	2|8	5	0.04	1.27	0.39
2-3h	alphaCOP	25|4|17	46	15.33	3	8|13	10.5	0.04	1.46	0.4
2-3h	Karybeta3	11|10|9	30	10	3	4|6	5	0.04	2	0.4
2-3h	Sema2a	2|0|0	2	0.67	3	3|0	1.5	0.04	0.44	0.4
2-3h	RpL35A	21|0|0	21	7	3	16|0	8	0.03	0.88	0.4
2-3h	CG7945	4|0|3	7	2.33	3	0|5	2.5	0.03	0.93	0.4
2-3h	CG31457	0|3|4	7	2.33	3	5|0	2.5	0.03	0.93	0.4
2-3h	Gem3	6|0|0	6	2	3	4|2	3	0.03	0.67	0.4
2-3h	Tango7	25|12|19	56	18.67	3	13|7	10	0.02	1.87	0.4
2-3h	Grip128	11|0|0	11	3.67	3	10|0	5	0.02	0.73	0.4
2-3h	brm	2|0|8	10	3.33	3	8|0	4	0.02	0.83	0.4
2-3h	SdhA	8|0|0	8	2.67	3	8|0	4	0.02	0.67	0.4
2-3h	RpL30	45|8|6	59	19.67	3	21|12	16.5	0.02	1.19	0.41
2-3h	RpL5	31|0|0	31	10.33	3	18|4	11	0.02	0.94	0.41
2-3h	Cdk1	11|0|4	15	5	3	8|2	5	0.02	1	0.41
2-3h	GlnRS	0|5|9	14	4.67	3	0|9	4.5	0.02	1.04	0.41
2-3h	eIF-4E	11|0|0	11	3.67	3	8|2	5	0.02	0.73	0.41
2-3h	Gapdh2	15|27|55	97	32.33	3	5|31	18	0.01	1.8	0.41
2-3h	CG9769	4|8|21	33	11	3	2|15	8.5	0.01	1.29	0.41
2-3h	B52	19|4|7	30	10	3	12|4	8	0.01	1.25	0.41
2-3h	AMPdeam	29|0|0	29	9.67	3	15|8	11.5	0.01	0.84	0.41
2-3h	RpS25	13|2|2	17	5.67	3	10|2	6	0.01	0.94	0.41
2-3h	Ubqn	6|0|0	6	2	3	5|2	3.5	0.01	0.57	0.41
2-3h	RpS13	53|5|11	69	23	3	25|12	18.5	0.01	1.24	0.42
2-3h	beta'COP	6|0|6	12	4	3	8|0	4	0.01	1	0.42
2-3h	Pmm45A	4|0|0	4	1.33	3	6|0	3	0.01	0.44	0.42
2-3h	wech	43|27|50	120	40	3	24|13	18.5	0	2.16	0.42
2-3h	Cct5	27|18|30	75	25	3	3|20	11.5	0	2.17	0.42
2-3h	His4r	43|6|5	54	18	3	24|7	15.5	0	1.16	0.42
2-3h	CG13321	16|0|0	16	5.33	3	15|0	7.5	0	0.71	0.42
2-3h	bor	6|0|2	8	2.67	3	8|0	4	0	0.67	0.42
2-3h	Hsc70Cb	0|2|6	8	2.67	3	0|8	4	0	0.67	0.42
2-3h	RpS29	7|0|0	7	2.33	3	9|0	4.5	0	0.52	0.42
2-3h	bic	0|0|4	4	1.33	3	2|4	3	0	0.44	0.42
2-3h	eIF3-S10	57|17|51	125	41.67	3	13|28	20.5	0	2.03	0.43
2-3h	RnrL	50|5|8	63	21	3	30|6	18	0	1.17	0.43
2-3h	eIF3-S8	24|7|32	63	21	3	25|0	12.5	0	1.68	0.43
2-3h	Rpn9	23|12|14	49	16.33	3	14|7	10.5	0	1.56	0.43
2-3h	Tcp-1eta	8|16|20	44	14.67	3	7|12	9.5	0	1.54	0.43
2-3h	RpL28	24|3|4	31	10.33	3	16|5	10.5	0	0.98	0.43
2-3h	Droj2	15|4|0	19	6.33	3	10|5	7.5	0	0.84	0.43
2-3h	CG31357	8|0|3	11	3.67	3	10|0	5	0	0.73	0.43
2-3h	SNRPG	8|2|1	11	3.67	3	8|2	5	0	0.73	0.43
2-3h	deltaCOP	4|0|6	10	3.33	3	4|4	4	0	0.83	0.43
2-3h	gek	9|0|0	9	3	3	11|0	5.5	0	0.55	0.43
2-3h	REG	2|2|4	8	2.67	3	5|2	3.5	0	0.76	0.43
2-3h	GlyS	43|34|45	122	40.67	3	22|18	20	0	2.03	0.44
2-3h	RpL19	57|0|0	57	19	3	17|28	22.5	0	0.84	0.44
2-3h	Pcmt	51|4|0	55	18.33	3	28|10	19	0	0.96	0.44
2-3h	RpS12	12|19|13	44	14.67	3	7|12	9.5	0	1.54	0.44
2-3h	LeuRS	2|6|30	38	12.67	3	5|21	13	0	0.97	0.44
2-3h	Ge-1	17|7|12	36	12	3	12|6	9	0	1.33	0.44
2-3h	muskelin	29|2|0	31	10.33	3	21|4	12.5	0	0.83	0.44
2-3h	BicD	7|0|8	15	5	3	6|5	5.5	0	0.91	0.44
2-3h	ERp60	12|0|2	14	4.67	3	10|4	7	0	0.67	0.44
2-3h	Vha68-2	4|0|10	14	4.67	3	8|4	6	0	0.78	0.44
2-3h	ago	5|4|4	13	4.33	3	9|0	4.5	0	0.96	0.44
2-3h	Sod1	0|0|7	7	2.33	3	4|6	5	0	0.47	0.44
2-3h	lost	146|43|67	256	85.33	3	64|28	46	0	1.86	0.45
2-3h	DNApol-delta	37|39|46	122	40.67	3	11|26	18.5	0	2.2	0.45
2-3h	tral	55|22|31	108	36	3	28|18	23	0	1.57	0.45
2-3h	Rpn12	21|34|26	81	27	3	10|20	15	0	1.8	0.45
2-3h	RpLP1	39|11|19	69	23	3	23|10	16.5	0	1.39	0.45
2-3h	lic	7|13|17	37	12.33	3	4|14	9	0	1.37	0.45
2-3h	Smn	24|0|0	24	8	3	21|3	12	0	0.67	0.45
2-3h	CG6084	10|10|2	22	7.33	3	6|8	7	0	1.05	0.45
2-3h	HIP-R	6|8|5	19	6.33	3	0|12	6	0	1.06	0.45
2-3h	mbo	16|0|0	16	5.33	3	11|7	9	0	0.59	0.45
2-3h	l(2)k01209	12|0|0	12	4	3	15|0	7.5	0	0.53	0.45
2-3h	RpL37A	8|0|0	8	2.67	3	10|2	6	0	0.44	0.45
2-3h	RpS6	79|12|12	103	34.33	3	38|20	29	0	1.18	0.46
2-3h	RpL23	66|15|14	95	31.67	3	34|16	25	0	1.27	0.46
2-3h	RpL9	34|22|22	78	26	3	16|17	16.5	0	1.58	0.46
2-3h	His2A:CG31618	21|21|13	55	18.33	3	23|0	11.5	0	1.59	0.46
2-3h	Mlc-c	32|5|6	43	14.33	3	27|3	15	0	0.96	0.46
2-3h	CG8036	28|0|11	39	13	3	19|8	13.5	0	0.96	0.46
2-3h	Srp54	10|21|6	37	12.33	3	11|12	11.5	0	1.07	0.46
2-3h	RpII33	12|7|5	24	8	3	8|8	8	0	1	0.46
2-3h	ana2	15|3|4	22	7.33	3	17|2	9.5	0	0.77	0.46
2-3h	Cam	8|3|10	21	7	3	12|3	7.5	0	0.93	0.46
2-3h	P00761	12|2|0	14	4.67	3	17|0	8.5	0	0.55	0.46
2-3h	Khc	4|0|8	12	4	3	9|4	6.5	0	0.62	0.46
2-3h	eEF1delta	6|0|2	8	2.67	3	8|3	5.5	0	0.48	0.46
2-3h	RpS9	88|49|39	176	58.67	3	40|37	38.5	0	1.52	0.47
2-3h	Cctgamma	38|43|38	119	39.67	3	18|24	21	0	1.89	0.47
2-3h	Rpt2	42|16|37	95	31.67	3	25|15	20	0	1.58	0.47
2-3h	RpL35	44|19|26	89	29.67	3	26|15	20.5	0	1.45	0.47
2-3h	CG8258	19|18|29	66	22	3	4|25	14.5	0	1.52	0.47
2-3h	Rpn7	24|17|15	56	18.67	3	17|9	13	0	1.44	0.47
2-3h	eIF-3p40	19|11|22	52	17.33	3	16|10	13	0	1.33	0.47
2-3h	RfC38	19|9|11	39	13	3	12|10	11	0	1.18	0.47
2-3h	RpL38	18|10|6	34	11.33	3	13|9	11	0	1.03	0.47
2-3h	Grip75	26|2|0	28	9.33	3	29|0	14.5	0	0.64	0.47
2-3h	RpL13A	21|6|0	27	9	3	20|4	12	0	0.75	0.47
2-3h	AspRS	0|10|8	18	6	3	0|17	8.5	0	0.71	0.47
2-3h	tex	9|0|6	15	5	3	5|9	7	0	0.71	0.47
2-3h	Pp2A-29B	60|68|98	226	75.33	3	27|47	37	0	2.04	0.48
2-3h	Pxt	114|40|61	215	71.67	3	53|35	44	0	1.63	0.48
2-3h	RpS8	123|35|55	213	71	3	56|37	46.5	0	1.53	0.48
2-3h	Rpn1	58|22|35	115	38.33	3	15|37	26	0	1.47	0.48
2-3h	Imp	65|21|25	111	37	3	43|13	28	0	1.32	0.48
2-3h	CG7033	46|23|40	109	36.33	3	20|29	24.5	0	1.48	0.48
2-3h	RpL17	29|22|46	97	32.33	3	17|30	23.5	0	1.38	0.48
2-3h	RpL18	43|15|22	80	26.67	3	28|15	21.5	0	1.24	0.48
2-3h	RpL27A	46|12|10	68	22.67	3	27|22	24.5	0	0.93	0.48
2-3h	CG11984	21|17|22	60	20	3	8|19	13.5	0	1.48	0.48
2-3h	MetRS	23|3|27	53	17.67	3	0|31	15.5	0	1.14	0.48
2-3h	RpL18A	23|0|7	30	10	3	17|14	15.5	0	0.65	0.48
2-3h	GluProRS	8|0|11	19	6.33	3	3|16	9.5	0	0.67	0.48
2-3h	sls	0|0|16	16	5.33	3	17|8	12.5	0	0.43	0.48
2-3h	sta	183|53|92	328	109.33	3	80|60	70	0	1.56	0.49
2-3h	RpS4	99|50|88	237	79	3	52|43	47.5	0	1.66	0.49
2-3h	RpL14	93|36|46	175	58.33	3	50|37	43.5	0	1.34	0.49
2-3h	Rpt5	72|22|72	166	55.33	3	38|36	37	0	1.5	0.49
2-3h	RpS16	72|39|27	138	46	3	39|32	35.5	0	1.3	0.49
2-3h	RpL13	77|27|28	132	44	3	46|23	34.5	0	1.28	0.49
2-3h	Rpt4	52|25|50	127	42.33	3	37|18	27.5	0	1.54	0.49
2-3h	CG6617	48|24|24	96	32	3	41|14	27.5	0	1.16	0.49
2-3h	Nap1	43|14|31	88	29.33	3	33|13	23	0	1.28	0.49
2-3h	RpS18	42|13|24	79	26.33	3	28|23	25.5	0	1.03	0.49
2-3h	RanBPM	41|0|36	77	25.67	3	38|12	25	0	1.03	0.49
2-3h	RpL15	36|9|4	49	16.33	3	29|13	21	0	0.78	0.49
2-3h	Pfk	21|5|15	41	13.67	3	10|22	16	0	0.85	0.49
2-3h	KRT5	15|0|0	15	5	3	0|26	13	0	0.38	0.49
2-3h	RpLP2	89|52|134	275	91.67	3	41|73	57	0	1.61	0.5
2-3h	RpS3A	159|26|54	239	79.67	3	79|53	66	0	1.21	0.5
2-3h	RpS24	69|62|101	232	77.33	3	41|56	48.5	0	1.59	0.5
2-3h	RpS3	105|22|51	178	59.33	3	66|27	46.5	0	1.28	0.5
2-3h	RpS28b	56|29|35	120	40	3	40|22	31	0	1.29	0.5
2-3h	RpL24	53|20|39	112	37.33	3	42|22	32	0	1.17	0.5
2-3h	RpL23A	61|18|25	104	34.67	3	39|26	32.5	0	1.07	0.5
2-3h	Rack1	69|12|19	100	33.33	3	50|21	35.5	0	0.94	0.5
2-3h	Rpt1	36|16|45	97	32.33	3	38|18	28	0	1.15	0.5
2-3h	rump	54|11|15	80	26.67	3	38|28	33	0	0.81	0.5
2-3h	His2B:CG17949	37|12|22	71	23.67	3	40|12	26	0	0.91	0.5
2-3h	gammaCOP	26|16|29	71	23.67	3	15|27	21	0	1.13	0.5
2-3h	msps	15|10|36	61	20.33	3	21|29	25	0	0.81	0.5
2-3h	gro	46|0|6	52	17.33	3	42|14	28	0	0.62	0.5
2-3h	KRT6A	0|9|18	27	9	3	4|30	17	0	0.53	0.5
2-3h	alphaTub84B	222|174|306	702	234	3	111|138	124.5	0	1.88	0.51
2-3h	RpL4	181|48|84	313	104.33	3	97|74	85.5	0	1.22	0.51
2-3h	Yp2	149|32|56	237	79	3	100|36	68	0	1.16	0.51
2-3h	Chc	58|68|102	228	76	3	8|93	50.5	0	1.5	0.51
2-3h	RpLP0	115|42|50	207	69	3	49|71	60	0	1.15	0.51
2-3h	Pen	72|20|54	146	48.67	3	41|42	41.5	0	1.17	0.51
2-3h	Hsp83	51|33|53	137	45.67	3	19|57	38	0	1.2	0.51
2-3h	RpL6	63|21|40	124	41.33	3	45|34	39.5	0	1.05	0.51
2-3h	IleRS	33|31|60	124	41.33	3	18|56	37	0	1.12	0.51
2-3h	Jafrac1	36|32|38	106	35.33	3	26|39	32.5	0	1.09	0.51
2-3h	RpS15Aa	63|13|18	94	31.33	3	42|46	44	0	0.71	0.51
2-3h	Rpt6	46|14|26	86	28.67	3	38|23	30.5	0	0.94	0.51
2-3h	RpL12	22|29|31	82	27.33	3	25|24	24.5	0	1.12	0.51
2-3h	Rpn2	34|20|22	76	25.33	3	18|37	27.5	0	0.92	0.51
2-3h	GstD1	34|16|15	65	21.67	3	25|38	31.5	0	0.69	0.51
2-3h	gammaTub23C	28|0|0	28	9.33	3	33|22	27.5	0	0.34	0.51
2-3h	Hsc70-4	493|171|292	956	318.67	3	226|228	227	0	1.4	0.52
2-3h	betaTub56D	379|227|302	908	302.67	3	158|262	210	0	1.44	0.52
2-3h	r	422|133|222	777	259	3	282|142	212	0	1.22	0.52
2-3h	Ef1alpha48D	154|203|238	595	198.33	3	134|207	170.5	0	1.16	0.52
2-3h	KRT1	255|127|194	576	192	3	196|348	272	0	0.71	0.52
2-3h	Yp3	259|106|175	540	180	3	180|159	169.5	0	1.06	0.52
2-3h	poe	174|106|217	497	165.67	3	143|134	138.5	0	1.2	0.52
2-3h	PyK	156|83|131	370	123.33	3	100|87	93.5	0	1.32	0.52
2-3h	KRT10	172|52|70	294	98	3	199|175	187	0	0.52	0.52
2-3h	RpS7	105|68|115	288	96	3	69|66	67.5	0	1.42	0.52
2-3h	Hsc70-3	126|47|86	259	86.33	3	100|56	78	0	1.11	0.52
2-3h	EF2	115|62|74	251	83.67	3	83|58	70.5	0	1.19	0.52
2-3h	RpL10Ab	110|49|87	246	82	3	83|62	72.5	0	1.13	0.52
2-3h	KRT9	110|60|71	241	80.33	3	101|166	133.5	0	0.6	0.52
2-3h	Yp1	152|36|48	236	78.67	3	133|95	114	0	0.69	0.52
2-3h	gammaTub37C	94|36|39	169	56.33	3	148|51	99.5	0	0.57	0.52
2-3h	Dhc64C	43|19|49	111	37	3	23|60	41.5	0	0.89	0.52
2-3h	pont	56|17|34	107	35.67	3	59|31	45	0	0.79	0.52
2-3h	KRT2	63|13|21	97	32.33	3	95|72	83.5	0	0.39	0.52
2-3h	Grip91	43|8|23	74	24.67	3	76|33	54.5	0	0.45	0.52
2-3h	Grip84	45|10|19	74	24.67	3	75|42	58.5	0	0.42	0.52
2-3h	Hsp27	25|17|28	70	23.33	3	106|123	114.5	0	0.2	0.52
2-3h	apolpp	28|13|24	65	21.67	3	13|55	34	0	0.64	0.52
2-3h	TppII	23|11|31	65	21.67	3	125|78	101.5	0	0.21	0.52
2-3h	Grip71	32|6|15	53	17.67	3	49|18	33.5	0	0.53	0.52
2-3h	Act5C	14|29|0	43	14.33	3	55|4	29.5	0	0.49	0.52
2-3h	ACC	20|10|6	36	12	3	34|38	36	0	0.33	0.52
2-3h	hyd	22|6|8	36	12	3	53|33	43	0	0.28	0.52
2-3h	Hsp26	24|9|2	35	11.67	3	85|117	101	0	0.12	0.52
2-3h	Nurf-38	24|2|9	35	11.67	3	34|16	25	0	0.47	0.52
2-3h	Klp3A	12|6|10	28	9.33	3	21|6	13.5	0	0.69	0.52
2-3h	rept	14|6|5	25	8.33	3	32|20	26	0	0.32	0.52
2-3h	CtBP	12|4|8	24	8	3	22|5	13.5	0	0.59	0.52
2-3h	gig	10|0|10	20	6.67	3	38|24	31	0	0.22	0.52
2-3h	Tsc1	8|0|10	18	6	3	18|8	13	0	0.46	0.52
2-3h	shi	11|0|4	15	5	3	17|5	11	0	0.45	0.52
2-3h	LysRS	6|4|5	15	5	3	6|16	11	0	0.45	0.52
2-3h	CG11876	15|0|0	15	5	3	30|0	15	0	0.33	0.52
2-3h	Uba1	10|0|4	14	4.67	3	21|11	16	0	0.29	0.52
2-3h	glo	13|0|0	13	4.33	3	28|12	20	0	0.22	0.52
2-3h	CstF-64	12|0|0	12	4	3	24|6	15	0	0.27	0.52
2-3h	Klp10A	12|0|0	12	4	3	46|36	41	0	0.1	0.52
2-3h	AIMP1	0|4|8	12	4	3	2|15	8.5	0	0.47	0.52
2-3h	KRT14	9|0|2	11	3.67	3	11|17	14	0	0.26	0.52
2-3h	muc	10|0|0	10	3.33	3	55|8	31.5	0	0.11	0.52
2-3h	coil	6|0|4	10	3.33	3	9|8	8.5	0	0.39	0.52
2-3h	CG2982	8|0|0	8	2.67	3	31|18	24.5	0	0.11	0.52
2-3h	Hrb98DE	8|0|0	8	2.67	3	18|4	11	0	0.24	0.52
2-3h	ENSEMBL:ENSBTAP00000024146	8|0|0	8	2.67	3	11|8	9.5	0	0.28	0.52
2-3h	hts	8|0|0	8	2.67	3	8|12	10	0	0.27	0.52
2-3h	su(f)	6|0|2	8	2.67	3	8|6	7	0	0.38	0.52
2-3h	tacc	4|0|4	8	2.67	3	6|7	6.5	0	0.41	0.52
2-3h	betaCOP	0|4|4	8	2.67	3	5|4	4.5	0	0.59	0.52
2-3h	P32	7|0|0	7	2.33	3	23|0	11.5	0	0.2	0.52
2-3h	SmD2	7|0|0	7	2.33	3	11|4	7.5	0	0.31	0.52
2-3h	Nup153	4|2|0	6	2	3	6|2	4	0	0.5	0.52
2-3h	Men	6|0|0	6	2	3	12|11	11.5	0	0.17	0.52
2-3h	VTN	6|0|0	6	2	3	10|4	7	0	0.29	0.52
2-3h	ebi	4|2|0	6	2	3	9|2	5.5	0	0.36	0.52
2-3h	C3	5|0|0	5	1.67	3	19|26	22.5	0	0.07	0.52
2-3h	Bruce	4|0|0	4	1.33	3	5|4	4.5	0	0.3	0.52
2-3h	ALB	4|0|0	4	1.33	3	6|4	5	0	0.27	0.52
2-3h	Apc2	4|0|0	4	1.33	3	6|7	6.5	0	0.21	0.52
2-3h	CG11208	4|0|0	4	1.33	3	13|2	7.5	0	0.18	0.52
2-3h	MED17	2|0|2	4	1.33	3	4|2	3	0	0.44	0.52
2-3h	FK506-bp1	4|0|0	4	1.33	3	6|6	6	0	0.22	0.52
2-3h	eIF-4B	4|0|0	4	1.33	3	0|17	8.5	0	0.16	0.52
2-3h	Prx3	4|0|0	4	1.33	3	9|0	4.5	0	0.3	0.52
2-3h	Tor	2|0|2	4	1.33	3	13|2	7.5	0	0.18	0.52
2-3h	Uba5	0|2|2	4	1.33	3	16|7	11.5	0	0.12	0.52
2-3h	Rpb8	1|1|1	3	1	3	1|1	1	0	1	0.52
2-3h	baf	3|0|0	3	1	3	6|2	4	0	0.25	0.52
2-3h	CG6364	2|0|0	2	0.67	3	19|6	12.5	0	0.05	0.52
2-3h	Chi	2|0|0	2	0.67	3	0|4	2	0	0.33	0.52
2-3h	Bsg25D	2|0|0	2	0.67	3	12|0	6	0	0.11	0.52
2-3h	BubR1	2|0|0	2	0.67	3	4|2	3	0	0.22	0.52
2-3h	Eno	2|0|0	2	0.67	3	0|5	2.5	0	0.27	0.52
2-3h	CG3295	2|0|0	2	0.67	3	4|2	3	0	0.22	0.52
2-3h	eIF6	2|0|0	2	0.67	3	4|0	2	0	0.33	0.52
2-3h	l(1)G0334	2|0|0	2	0.67	3	14|0	7	0	0.1	0.52
2-3h	FASN1	0|2|0	2	0.67	3	12|0	6	0	0.11	0.52
2-3h	Incenp	1|0|0	1	0.33	3	0|0	0	0	3.33	0.52
2-3h	Hsp23	1|0|0	1	0.33	3	1|1	1	0	0.33	0.52
2-3h	Gbeta13F	1|0|0	1	0.33	3	0|0	0	0	3.33	0.52
2-3h	thoc5	1|0|0	1	0.33	3	0|0	0	0	3.33	0.52
2-3h	Sin1	1|0|0	1	0.33	3	0|0	0	0	3.33	0.52
2-3h	Uba2	1|0|0	1	0.33	3	0|0	0	0	3.33	0.52
2-3h	Nxt1	1|0|0	1	0.33	3	0|0	0	0	3.33	0.52
2-3h	CG42661	1|0|0	1	0.33	3	0|0	0	0	3.33	0.52
2-3h	Sar1	1|0|0	1	0.33	3	0|0	0	0	3.33	0.52
2-3h	babo	1|0|0	1	0.33	3	0|0	0	0	3.33	0.52
2-3h	Clc	0|1|0	1	0.33	3	0|0	0	0	3.33	0.52
2-3h	Roc1a	0|0|1	1	0.33	3	0|0	0	0	3.33	0.52
2-3h	BCAS2	0|0|1	1	0.33	3	0|0	0	0	3.33	0.52
2-3h	Prx5	0|0|1	1	0.33	3	0|0	0	0	3.33	0.52
2-3h	nxf2	0|0|1	1	0.33	3	0|0	0	0	3.33	0.52
2-3h	Acf	0|0|1	1	0.33	3	0|0	0	0	3.33	0.52
2-3h	vap	0|0|1	1	0.33	3	0|0	0	0	3.33	0.52
2-3h	Sodh-2	0|0|1	1	0.33	3	0|0	0	0	3.33	0.52

## Sheet: 3-4h
Supplementary Table S1D: SAINT analysis of interacting proteins detected in 3-4h embryo SMG IP-MS experiments. See Table S1A for description.
Bait	PreyGene	Spec	SpecSum	AvgSpec	NumReplicates	ctrlCounts	AvgControl	SaintScore	FoldChange	BFDR
3-4h	smg	427|385|250	1062	354	3	0|1	0.5	N/A	708	N/A
3-4h	Not1	323|314|337	974	324.67	3	2|10	6	1	54.11	0
3-4h	Mekk1	262|203|189	654	218	3	3|0	1.5	1	145.33	0
3-4h	TER94	32|276|300	608	202.67	3	40|9	24.5	1	8.27	0
3-4h	fry	0|221|221	442	147.33	3	5|13	9	1	16.37	0
3-4h	twin (CCR4)	107|154|141	402	134	3	8|13	10.5	1	12.76	0
3-4h	CG11307	70|121|110	301	100.33	3	0|0	0	1	1003.33	0
3-4h	Mcm7	62|76|70	208	69.33	3	2|2	2	1	34.67	0
3-4h	dpa	74|52|64	190	63.33	3	0|2	1	1	63.33	0
3-4h	Rbf2	61|59|56	176	58.67	3	0|0	0	1	586.67	0
3-4h	brat	79|26|46	151	50.33	3	8|11	9.5	1	5.3	0
3-4h	Mcm6	66|45|39	150	50	3	0|0	0	1	500	0
3-4h	Rga	46|51|51	148	49.33	3	0|0	0	1	493.33	0
3-4h	Mcm2	68|39|36	143	47.67	3	0|0	0	1	476.67	0
3-4h	Pop2	41|42|57	140	46.67	3	0|0	0	1	466.67	0
3-4h	CG9911	66|24|42	132	44	3	0|0	0	1	440	0
3-4h	Fmr1	0|49|55	104	34.67	3	8|0	4	1	8.67	0
3-4h	Rcd-1	13|44|46	103	34.33	3	0|0	0	1	343.33	0
3-4h	CG14317	37|23|40	100	33.33	3	2|0	1	1	33.33	0
3-4h	mip130	53|20|16	89	29.67	3	0|0	0	1	296.67	0
3-4h	retn	27|28|23	78	26	3	0|0	0	1	260	0
3-4h	Not3	33|17|20	70	23.33	3	0|0	0	1	233.33	0
3-4h	pyd	20|30|17	67	22.33	3	0|0	0	1	223.33	0
3-4h	bel	31|8|25	64	21.33	3	8|4	6	1	3.56	0
3-4h	CG5726	21|20|14	55	18.33	3	2|0	1	1	18.33	0
3-4h	LamC	33|12|8	53	17.67	3	0|0	0	1	176.67	0
3-4h	AGO2	11|12|30	53	17.67	3	0|0	0	1	176.67	0
3-4h	Ranbp9	13|16|23	52	17.33	3	4|3	3.5	1	4.95	0
3-4h	Wee1	39|5|3	47	15.67	3	0|0	0	1	156.67	0
3-4h	kel	10|18|18	46	15.33	3	0|0	0	1	153.33	0
3-4h	Past1	25|7|14	46	15.33	3	0|0	0	1	153.33	0
3-4h	polo	14|16|15	45	15	3	2|2	2	1	7.5	0
3-4h	lin-52	13|19|12	44	14.67	3	0|0	0	1	146.67	0
3-4h	Gapdh1	22|17|0	39	13	3	0|0	0	1	130	0
3-4h	lic	6|17|14	37	12.33	3	5|2	3.5	1	3.52	0
3-4h	CG16940	22|5|8	35	11.67	3	0|0	0	1	116.67	0
3-4h	CG13366	28|6|0	34	11.33	3	0|0	0	1	113.33	0
3-4h	CG13005	10|10|14	34	11.33	3	0|0	0	1	113.33	0
3-4h	Tailor	12|10|12	34	11.33	3	0|0	0	1	113.33	0
3-4h	su(sable)	16|11|5	32	10.67	3	0|0	0	1	106.67	0
3-4h	14-3-3zeta	16|9|7	32	10.67	3	0|0	0	1	106.67	0
3-4h	CG3909	12|6|12	30	10	3	2|0	1	1	10	0
3-4h	CG4408	9|8|13	30	10	3	0|0	0	1	100	0
3-4h	Blimp-1	10|7|12	29	9.67	3	0|0	0	1	96.67	0
3-4h	SkpA	14|0|13	27	9	3	4|2	3	1	3	0
3-4h	Zwilch	5|8|12	25	8.33	3	0|0	0	1	83.33	0
3-4h	spel1	14|3|8	25	8.33	3	0|0	0	1	83.33	0
3-4h	Cp190	12|4|8	24	8	3	0|0	0	1	80	0
3-4h	Mi-2	11|4|8	23	7.67	3	0|0	0	1	76.67	0
3-4h	LRR	10|6|7	23	7.67	3	0|0	0	1	76.67	0
3-4h	CG5787	4|6|13	23	7.67	3	0|0	0	1	76.67	0
3-4h	srl	0|12|11	23	7.67	3	0|0	0	1	76.67	0
3-4h	Aven	14|2|6	22	7.33	3	0|0	0	1	73.33	0
3-4h	CG10306	7|8|7	22	7.33	3	0|0	0	1	73.33	0
3-4h	CG3520	11|7|4	22	7.33	3	0|0	0	1	73.33	0
3-4h	mip40	11|2|8	21	7	3	0|0	0	1	70	0
3-4h	Usp7	17|0|4	21	7	3	0|0	0	1	70	0
3-4h	CG3726	11|0|8	19	6.33	3	0|0	0	1	63.33	0
3-4h	lds	0|12|7	19	6.33	3	0|0	0	1	63.33	0
3-4h	Wdr82	8|2|8	18	6	3	0|0	0	1	60	0
3-4h	Cas	0|5|13	18	6	3	0|0	0	1	60	0
3-4h	Not10	7|4|6	17	5.67	3	0|0	0	1	56.67	0
3-4h	Ran	7|4|6	17	5.67	3	0|0	0	1	56.67	0
3-4h	Elp1	4|6|6	16	5.33	3	0|0	0	1	53.33	0
3-4h	lig	12|0|4	16	5.33	3	0|0	0	1	53.33	0
3-4h	AGO1	5|6|4	15	5	3	0|0	0	1	50	0
3-4h	Top3beta	0|5|10	15	5	3	0|0	0	1	50	0
3-4h	Cul5	8|6|0	14	4.67	3	0|0	0	1	46.67	0
3-4h	Crag	7|4|3	14	4.67	3	0|0	0	1	46.67	0
3-4h	nocte	10|0|4	14	4.67	3	0|0	0	1	46.67	0
3-4h	muskelin	10|4|0	14	4.67	3	0|0	0	1	46.67	0
3-4h	CG3295	8|5|0	13	4.33	3	0|0	0	1	43.33	0
3-4h	Upf1	8|0|4	12	4	3	0|0	0	1	40	0
3-4h	Tctp	6|2|4	12	4	3	0|0	0	1	40	0
3-4h	Acn	6|0|6	12	4	3	0|0	0	1	40	0
3-4h	CG8944	0|6|6	12	4	3	0|0	0	1	40	0
3-4h	bur	6|5|0	11	3.67	3	0|0	0	1	36.67	0
3-4h	Psi	6|0|4	10	3.33	3	0|0	0	1	33.33	0
3-4h	Hsc70Cb	4|0|6	10	3.33	3	0|0	0	1	33.33	0
3-4h	CG11456	7|0|3	10	3.33	3	0|0	0	1	33.33	0
3-4h	CG7208	4|4|2	10	3.33	3	0|0	0	1	33.33	0
3-4h	obe	5|4|0	9	3	3	0|0	0	1	30	0
3-4h	CG7215	5|0|4	9	3	3	0|0	0	1	30	0
3-4h	CG41099	0|5|4	9	3	3	0|0	0	1	30	0
3-4h	Ranbp16	0|6|3	9	3	3	0|0	0	1	30	0
3-4h	CG8223	4|4|0	8	2.67	3	0|0	0	1	26.67	0
3-4h	CG8108	0|4|4	8	2.67	3	0|0	0	1	26.67	0
3-4h	U2af50	0|4|4	8	2.67	3	0|0	0	1	26.67	0
3-4h	Elp3	4|3|0	7	2.33	3	0|0	0	1	23.33	0
3-4h	CG7518	4|3|0	7	2.33	3	0|0	0	1	23.33	0
3-4h	Prp19	0|3|4	7	2.33	3	0|0	0	1	23.33	0
3-4h	RpS25	12|0|24	36	12	3	4|2	3	0.99	4	0
3-4h	Nmnat	15|13|5	33	11	3	3|0	1.5	0.99	7.33	0
3-4h	emb	0|10|9	19	6.33	3	0|2	1	0.99	6.33	0
3-4h	Clp	7|5|2	14	4.67	3	1|0	0.5	0.99	9.33	0
3-4h	CG5525	23|17|13	53	17.67	3	7|4	5.5	0.98	3.21	0
3-4h	CG7546	18|18|16	52	17.33	3	4|0	2	0.98	8.67	0
3-4h	dlt	2|2|15	19	6.33	3	0|0	0	0.98	63.33	0
3-4h	CSN3	10|2|2	14	4.67	3	0|0	0	0.98	46.67	0
3-4h	unk	2|2|9	13	4.33	3	0|0	0	0.98	43.33	0
3-4h	Rpn3	8|0|2	10	3.33	3	0|0	0	0.98	33.33	0
3-4h	Tdrd3	6|2|2	10	3.33	3	0|0	0	0.98	33.33	0
3-4h	CG10289	8|0|2	10	3.33	3	0|0	0	0.98	33.33	0
3-4h	Cyp1	0|7|2	9	3	3	0|0	0	0.98	30	0
3-4h	l(2)09851	6|2|0	8	2.67	3	0|0	0	0.98	26.67	0
3-4h	mio	5|0|2	7	2.33	3	0|0	0	0.98	23.33	0
3-4h	cpa	5|0|2	7	2.33	3	0|0	0	0.98	23.33	0
3-4h	Bre1	3|2|2	7	2.33	3	0|0	0	0.98	23.33	0
3-4h	Xpd	2|2|3	7	2.33	3	0|0	0	0.98	23.33	0
3-4h	Parp	0|2|5	7	2.33	3	0|0	0	0.98	23.33	0
3-4h	puf	0|2|5	7	2.33	3	0|0	0	0.98	23.33	0
3-4h	Thiolase	4|0|2	6	2	3	0|0	0	0.98	20	0
3-4h	mask	4|0|2	6	2	3	0|0	0	0.98	20	0
3-4h	CG10492	4|0|2	6	2	3	0|0	0	0.98	20	0
3-4h	CkIalpha	2|4|0	6	2	3	0|0	0	0.98	20	0
3-4h	thoc5	0|4|2	6	2	3	0|0	0	0.98	20	0
3-4h	ash2	0|2|4	6	2	3	0|0	0	0.98	20	0
3-4h	eIF2B-alpha	0|4|2	6	2	3	0|0	0	0.98	20	0
3-4h	nito	3|2|0	5	1.67	3	0|0	0	0.98	16.67	0
3-4h	CG43658	2|3|0	5	1.67	3	0|0	0	0.98	16.67	0
3-4h	Ranbp11	0|3|2	5	1.67	3	0|0	0	0.98	16.67	0
3-4h	CG4951	0|3|2	5	1.67	3	0|0	0	0.98	16.67	0
3-4h	dco	7|6|14	27	9	3	2|0	1	0.97	9	0.01
3-4h	Hsc70-5	93|10|12	115	38.33	3	4|0	2	0.96	19.17	0.01
3-4h	SRm160	2|2|2	6	2	3	0|0	0	0.96	20	0.01
3-4h	mle	2|0|2	4	1.33	3	0|0	0	0.96	13.33	0.01
3-4h	Prosalpha4	2|0|2	4	1.33	3	0|0	0	0.96	13.33	0.01
3-4h	stc	2|0|2	4	1.33	3	0|0	0	0.96	13.33	0.01
3-4h	cathD	2|0|2	4	1.33	3	0|0	0	0.96	13.33	0.01
3-4h	CG9467	28|23|19	70	23.33	3	8|0	4	0.95	5.83	0.01
3-4h	Liprin-beta	45|8|10	63	21	3	4|0	2	0.93	10.5	0.01
3-4h	Rm62	23|36|39	98	32.67	3	0|16	8	0.92	4.08	0.01
3-4h	Uch-L5	0|8|12	20	6.67	3	3|0	1.5	0.92	4.44	0.01
3-4h	tho2	0|6|7	13	4.33	3	2|0	1	0.92	4.33	0.01
3-4h	Ssb-c31a	12|11|6	29	9.67	3	0|5	2.5	0.85	3.87	0.01
3-4h	aub	10|9|5	24	8	3	4|0	2	0.85	4	0.01
3-4h	eIF-2alpha	11|4|4	19	6.33	3	2|0	1	0.84	6.33	0.01
3-4h	eIF3ga	12|4|2	18	6	3	2|0	1	0.84	6	0.01
3-4h	lola	9|4|4	17	5.67	3	2|0	1	0.83	5.67	0.01
3-4h	CG17514	32|58|55	145	48.33	3	0|28	14	0.79	3.45	0.01
3-4h	Cul1	37|14|17	68	22.67	3	10|0	5	0.79	4.53	0.02
3-4h	Nipped-A	7|17|18	42	14	3	0|9	4.5	0.79	3.11	0.02
3-4h	msk	0|8|3	11	3.67	3	0|2	1	0.72	3.67	0.02
3-4h	Caf1-55	8|6|7	21	7	3	0|4	2	0.71	3.5	0.02
3-4h	Trip1	8|15|9	32	10.67	3	6|0	3	0.69	3.56	0.02
3-4h	U2af38	4|3|4	11	3.67	3	0|2	1	0.68	3.67	0.02
3-4h	Drp1	14|18|35	67	22.33	3	4|9	6.5	0.67	3.44	0.03
3-4h	CG7611	13|9|5	27	9	3	6|0	3	0.66	3	0.03
3-4h	Cpsf160	20|2|8	30	10	3	6|0	3	0.64	3.33	0.03
3-4h	EloB	5|0|3	8	2.67	3	2|0	1	0.64	2.67	0.03
3-4h	RpL37A	8|2|6	16	5.33	3	4|0	2	0.64	2.67	0.04
3-4h	Karybeta3	3|5|13	21	7	3	0|4	2	0.63	3.5	0.04
3-4h	RpS5b	7|14|7	28	9.33	3	2|4	3	0.59	3.11	0.04
3-4h	NAA15-16	2|7|2	11	3.67	3	2|0	1	0.59	3.67	0.04
3-4h	Nup43	7|0|2	9	3	3	2|0	1	0.59	3	0.04
3-4h	Rpn5	2|4|3	9	3	3	0|2	1	0.58	3	0.05
3-4h	Klp67A	4|0|3	7	2.33	3	0|2	1	0.58	2.33	0.05
3-4h	Ranbp21	0|6|2	8	2.67	3	0|2	1	0.56	2.67	0.05
3-4h	eIF3-S9	21|10|10	41	13.67	3	8|0	4	0.54	3.42	0.05
3-4h	RpS13	45|10|27	82	27.33	3	14|5	9.5	0.54	2.88	0.06
3-4h	faf	30|11|14	55	18.33	3	8|4	6	0.54	3.06	0.06
3-4h	CaMKII	11|4|3	18	6	3	4|0	2	0.53	3	0.06
3-4h	Cbp80	10|3|4	17	5.67	3	4|0	2	0.51	2.83	0.06
3-4h	Vha55	0|10|4	14	4.67	3	4|0	2	0.51	2.33	0.06
3-4h	Trn	3|0|7	10	3.33	3	0|3	1.5	0.51	2.22	0.07
3-4h	Act87E	66|4|4	74	24.67	3	6|0	3	0.5	8.22	0.07
3-4h	14-3-3epsilon	31|14|11	56	18.67	3	9|4	6.5	0.5	2.87	0.07
3-4h	RpS15	85|50|34	169	56.33	3	28|22	25	0.5	2.25	0.08
3-4h	GlyS	81|46|35	162	54	3	23|10	16.5	0.5	3.27	0.08
3-4h	ENSEMBL:ENSBTAP00000038253	58|0|0	58	19.33	3	0|0	0	0.5	193.33	0.08
3-4h	CG9425	56|0|0	56	18.67	3	0|0	0	0.5	186.67	0.08
3-4h	CG8184	26|0|0	26	8.67	3	0|0	0	0.5	86.67	0.08
3-4h	PDZ-GEF	20|0|0	20	6.67	3	0|0	0	0.5	66.67	0.09
3-4h	Dpy-30L1	17|0|0	17	5.67	3	0|0	0	0.5	56.67	0.09
3-4h	Golgin104	16|0|0	16	5.33	3	0|0	0	0.5	53.33	0.09
3-4h	SRPK	13|0|0	13	4.33	3	0|0	0	0.5	43.33	0.1
3-4h	Ccp84Ae	13|0|0	13	4.33	3	0|0	0	0.5	43.33	0.1
3-4h	piwi	12|0|0	12	4	3	0|0	0	0.5	40	0.1
3-4h	neur	11|0|0	11	3.67	3	0|0	0	0.5	36.67	0.1
3-4h	uex	0|0|11	11	3.67	3	0|0	0	0.5	36.67	0.1
3-4h	RpS27	10|0|0	10	3.33	3	0|0	0	0.5	33.33	0.11
3-4h	eIF5	0|0|9	9	3	3	0|0	0	0.5	30	0.11
3-4h	fit	8|0|0	8	2.67	3	0|0	0	0.5	26.67	0.11
3-4h	CG11334	8|0|0	8	2.67	3	0|0	0	0.5	26.67	0.11
3-4h	cnn	8|0|0	8	2.67	3	0|0	0	0.5	26.67	0.11
3-4h	Gmap	8|0|0	8	2.67	3	0|0	0	0.5	26.67	0.11
3-4h	kl-2	8|0|0	8	2.67	3	0|0	0	0.5	26.67	0.11
3-4h	LTF	0|0|8	8	2.67	3	0|0	0	0.5	26.67	0.11
3-4h	RpL14	90|25|36	151	50.33	3	33|29	31	0.5	1.62	0.12
3-4h	milt	7|0|0	7	2.33	3	0|0	0	0.5	23.33	0.13
3-4h	dan	7|0|0	7	2.33	3	0|0	0	0.5	23.33	0.13
3-4h	prtp	7|0|0	7	2.33	3	0|0	0	0.5	23.33	0.13
3-4h	CG15887	7|0|0	7	2.33	3	0|0	0	0.5	23.33	0.13
3-4h	Cdk1	6|0|0	6	2	3	0|0	0	0.5	20	0.13
3-4h	sxc	6|0|0	6	2	3	0|0	0	0.5	20	0.13
3-4h	ck	6|0|0	6	2	3	0|0	0	0.5	20	0.13
3-4h	Vps4	6|0|0	6	2	3	0|0	0	0.5	20	0.13
3-4h	Rpb11	6|0|0	6	2	3	0|0	0	0.5	20	0.13
3-4h	pea	6|0|0	6	2	3	0|0	0	0.5	20	0.13
3-4h	clu	6|0|0	6	2	3	0|0	0	0.5	20	0.13
3-4h	polybromo	6|0|0	6	2	3	0|0	0	0.5	20	0.13
3-4h	CLIP-190	6|0|0	6	2	3	0|0	0	0.5	20	0.13
3-4h	CG8771	6|0|0	6	2	3	0|0	0	0.5	20	0.13
3-4h	CG32495	6|0|0	6	2	3	0|0	0	0.5	20	0.13
3-4h	CG9572	6|0|0	6	2	3	0|0	0	0.5	20	0.13
3-4h	eIF4AIII	6|0|0	6	2	3	0|0	0	0.5	20	0.13
3-4h	yps	6|0|0	6	2	3	0|0	0	0.5	20	0.13
3-4h	RpI135	0|0|6	6	2	3	0|0	0	0.5	20	0.13
3-4h	CG9281	0|0|6	6	2	3	0|0	0	0.5	20	0.13
3-4h	CG7806	0|0|6	6	2	3	0|0	0	0.5	20	0.13
3-4h	E2f2	5|0|0	5	1.67	3	0|0	0	0.5	16.67	0.16
3-4h	thoc6	5|0|0	5	1.67	3	0|0	0	0.5	16.67	0.16
3-4h	RpL36A	5|0|0	5	1.67	3	0|0	0	0.5	16.67	0.16
3-4h	Mcm3	5|0|0	5	1.67	3	0|0	0	0.5	16.67	0.16
3-4h	Sym	5|0|0	5	1.67	3	0|0	0	0.5	16.67	0.16
3-4h	Tpi	5|0|0	5	1.67	3	0|0	0	0.5	16.67	0.16
3-4h	BtbVII	5|0|0	5	1.67	3	0|0	0	0.5	16.67	0.16
3-4h	CG6439	5|0|0	5	1.67	3	0|0	0	0.5	16.67	0.16
3-4h	mop	5|0|0	5	1.67	3	0|0	0	0.5	16.67	0.16
3-4h	CG8260	5|0|0	5	1.67	3	0|0	0	0.5	16.67	0.16
3-4h	Hrb87F	5|0|0	5	1.67	3	0|0	0	0.5	16.67	0.16
3-4h	Alh	5|0|0	5	1.67	3	0|0	0	0.5	16.67	0.16
3-4h	Apc	5|0|0	5	1.67	3	0|0	0	0.5	16.67	0.16
3-4h	CG7154	5|0|0	5	1.67	3	0|0	0	0.5	16.67	0.16
3-4h	AGO3	5|0|0	5	1.67	3	0|0	0	0.5	16.67	0.16
3-4h	Tsp86D	0|0|5	5	1.67	3	0|0	0	0.5	16.67	0.16
3-4h	RpL3	27|6|7	40	13.33	3	7|2	4.5	0.5	2.96	0.19
3-4h	GstD9	24|2|2	28	9.33	3	6|2	4	0.5	2.33	0.19
3-4h	mre11	4|0|0	4	1.33	3	0|0	0	0.5	13.33	0.19
3-4h	CG6767	4|0|0	4	1.33	3	0|0	0	0.5	13.33	0.19
3-4h	CG8005	4|0|0	4	1.33	3	0|0	0	0.5	13.33	0.19
3-4h	cmb	4|0|0	4	1.33	3	0|0	0	0.5	13.33	0.19
3-4h	Taf6	4|0|0	4	1.33	3	0|0	0	0.5	13.33	0.19
3-4h	CG8003	4|0|0	4	1.33	3	0|0	0	0.5	13.33	0.19
3-4h	Rpb10	4|0|0	4	1.33	3	0|0	0	0.5	13.33	0.19
3-4h	CG9515	4|0|0	4	1.33	3	0|0	0	0.5	13.33	0.19
3-4h	Pp1-87B	4|0|0	4	1.33	3	0|0	0	0.5	13.33	0.19
3-4h	Aldh	4|0|0	4	1.33	3	0|0	0	0.5	13.33	0.19
3-4h	l(2)37Cc	4|0|0	4	1.33	3	0|0	0	0.5	13.33	0.19
3-4h	CG8142	4|0|0	4	1.33	3	0|0	0	0.5	13.33	0.19
3-4h	pzg	4|0|0	4	1.33	3	0|0	0	0.5	13.33	0.19
3-4h	FAM21	4|0|0	4	1.33	3	0|0	0	0.5	13.33	0.19
3-4h	DNApol-alpha60	4|0|0	4	1.33	3	0|0	0	0.5	13.33	0.19
3-4h	Rok	4|0|0	4	1.33	3	0|0	0	0.5	13.33	0.19
3-4h	CG11882	4|0|0	4	1.33	3	0|0	0	0.5	13.33	0.19
3-4h	CG8963	0|4|0	4	1.33	3	0|0	0	0.5	13.33	0.19
3-4h	RapGAP1	0|4|0	4	1.33	3	0|0	0	0.5	13.33	0.19
3-4h	Torsin	0|0|4	4	1.33	3	0|0	0	0.5	13.33	0.19
3-4h	gus	0|0|4	4	1.33	3	0|0	0	0.5	13.33	0.19
3-4h	IKKepsilon	0|0|4	4	1.33	3	0|0	0	0.5	13.33	0.19
3-4h	Hel25E	0|0|4	4	1.33	3	0|0	0	0.5	13.33	0.19
3-4h	sax	0|0|4	4	1.33	3	0|0	0	0.5	13.33	0.19
3-4h	Vha26	0|0|4	4	1.33	3	0|0	0	0.5	13.33	0.19
3-4h	Pglym78	0|0|4	4	1.33	3	0|0	0	0.5	13.33	0.19
3-4h	Nup358	172|84|124	380	126.67	3	57|36	46.5	0.5	2.72	0.22
3-4h	yl	13|0|0	13	4.33	3	2|0	1	0.5	4.33	0.22
3-4h	CSN4	12|0|0	12	4	3	2|0	1	0.5	4	0.22
3-4h	RpS10b	103|41|55	199	66.33	3	38|39	38.5	0.5	1.72	0.23
3-4h	CG9853	3|0|0	3	1	3	0|0	0	0.5	10	0.23
3-4h	CG17272	3|0|0	3	1	3	0|0	0	0.5	10	0.23
3-4h	Usp10	3|0|0	3	1	3	0|0	0	0.5	10	0.23
3-4h	Jabba	3|0|0	3	1	3	0|0	0	0.5	10	0.23
3-4h	CG7384	3|0|0	3	1	3	0|0	0	0.5	10	0.23
3-4h	Edc3	0|3|0	3	1	3	0|0	0	0.5	10	0.23
3-4h	DNApol-alpha50	0|3|0	3	1	3	0|0	0	0.5	10	0.23
3-4h	RtcB	0|0|3	3	1	3	0|0	0	0.5	10	0.23
3-4h	CG8389	0|0|3	3	1	3	0|0	0	0.5	10	0.23
3-4h	Ilp3	0|0|3	3	1	3	0|0	0	0.5	10	0.23
3-4h	SF2	47|6|16	69	23	3	13|3	8	0.5	2.88	0.24
3-4h	EfTuM	16|0|0	16	5.33	3	3|0	1.5	0.5	3.56	0.24
3-4h	Trf4-1	10|0|0	10	3.33	3	2|0	1	0.5	3.33	0.24
3-4h	CG8258	38|18|18	74	24.67	3	10|16	13	0.49	1.9	0.24
3-4h	CG9684	46|0|8	54	18	3	12|0	6	0.49	3	0.24
3-4h	rin	27|0|4	31	10.33	3	7|0	3.5	0.49	2.95	0.24
3-4h	Gnf1	12|7|6	25	8.33	3	0|6	3	0.49	2.78	0.24
3-4h	smid	15|2|6	23	7.67	3	0|6	3	0.49	2.56	0.24
3-4h	CG30122	25|2|13	40	13.33	3	9|8	8.5	0.48	1.57	0.25
3-4h	4E-T	20|2|4	26	8.67	3	6|0	3	0.48	2.89	0.25
3-4h	sqd	8|0|0	8	2.67	3	2|0	1	0.48	2.67	0.25
3-4h	CG5913	1|1|2	4	1.33	3	0|0	0	0.48	13.33	0.25
3-4h	mahj	2|0|0	2	0.67	3	0|0	0	0.48	6.67	0.25
3-4h	LRP1	2|0|0	2	0.67	3	0|0	0	0.48	6.67	0.25
3-4h	dod	2|0|0	2	0.67	3	0|0	0	0.48	6.67	0.25
3-4h	CG6701	2|0|0	2	0.67	3	0|0	0	0.48	6.67	0.25
3-4h	cv-2	2|0|0	2	0.67	3	0|0	0	0.48	6.67	0.25
3-4h	CG11911	2|0|0	2	0.67	3	0|0	0	0.48	6.67	0.25
3-4h	Pdi	2|0|0	2	0.67	3	0|0	0	0.48	6.67	0.25
3-4h	Edg84A	2|0|0	2	0.67	3	0|0	0	0.48	6.67	0.25
3-4h	Arpc2	2|0|0	2	0.67	3	0|0	0	0.48	6.67	0.25
3-4h	CG7182	2|0|0	2	0.67	3	0|0	0	0.48	6.67	0.25
3-4h	CG11899	2|0|0	2	0.67	3	0|0	0	0.48	6.67	0.25
3-4h	pasha	2|0|0	2	0.67	3	0|0	0	0.48	6.67	0.25
3-4h	vas	2|0|0	2	0.67	3	0|0	0	0.48	6.67	0.25
3-4h	LSm3	2|0|0	2	0.67	3	0|0	0	0.48	6.67	0.25
3-4h	yata	2|0|0	2	0.67	3	0|0	0	0.48	6.67	0.25
3-4h	SWIP	2|0|0	2	0.67	3	0|0	0	0.48	6.67	0.25
3-4h	gfzf	2|0|0	2	0.67	3	0|0	0	0.48	6.67	0.25
3-4h	lid	2|0|0	2	0.67	3	0|0	0	0.48	6.67	0.25
3-4h	swa	2|0|0	2	0.67	3	0|0	0	0.48	6.67	0.25
3-4h	CG8207	2|0|0	2	0.67	3	0|0	0	0.48	6.67	0.25
3-4h	Clc	2|0|0	2	0.67	3	0|0	0	0.48	6.67	0.25
3-4h	CG31368	2|0|0	2	0.67	3	0|0	0	0.48	6.67	0.25
3-4h	wash	2|0|0	2	0.67	3	0|0	0	0.48	6.67	0.25
3-4h	CG12018	2|0|0	2	0.67	3	0|0	0	0.48	6.67	0.25
3-4h	AP-2alpha	2|0|0	2	0.67	3	0|0	0	0.48	6.67	0.25
3-4h	BoYb	2|0|0	2	0.67	3	0|0	0	0.48	6.67	0.25
3-4h	Sec16	2|0|0	2	0.67	3	0|0	0	0.48	6.67	0.25
3-4h	eIF2B-epsilon	2|0|0	2	0.67	3	0|0	0	0.48	6.67	0.25
3-4h	woc	2|0|0	2	0.67	3	0|0	0	0.48	6.67	0.25
3-4h	Orc3	2|0|0	2	0.67	3	0|0	0	0.48	6.67	0.25
3-4h	Uch	2|0|0	2	0.67	3	0|0	0	0.48	6.67	0.25
3-4h	vir	2|0|0	2	0.67	3	0|0	0	0.48	6.67	0.25
3-4h	Spt5	2|0|0	2	0.67	3	0|0	0	0.48	6.67	0.25
3-4h	Ddx1	2|0|0	2	0.67	3	0|0	0	0.48	6.67	0.25
3-4h	DCTN4-p62	2|0|0	2	0.67	3	0|0	0	0.48	6.67	0.25
3-4h	SNF4Agamma	2|0|0	2	0.67	3	0|0	0	0.48	6.67	0.25
3-4h	Nph	2|0|0	2	0.67	3	0|0	0	0.48	6.67	0.25
3-4h	LSm1	2|0|0	2	0.67	3	0|0	0	0.48	6.67	0.25
3-4h	SmD3	2|0|0	2	0.67	3	0|0	0	0.48	6.67	0.25
3-4h	Nop56	2|0|0	2	0.67	3	0|0	0	0.48	6.67	0.25
3-4h	CG2118	2|0|0	2	0.67	3	0|0	0	0.48	6.67	0.25
3-4h	mahe	0|2|0	2	0.67	3	0|0	0	0.48	6.67	0.25
3-4h	Bin1	0|2|0	2	0.67	3	0|0	0	0.48	6.67	0.25
3-4h	rl	0|2|0	2	0.67	3	0|0	0	0.48	6.67	0.25
3-4h	Nop60B	0|2|0	2	0.67	3	0|0	0	0.48	6.67	0.25
3-4h	CG9512	0|2|0	2	0.67	3	0|0	0	0.48	6.67	0.25
3-4h	tzn	0|2|0	2	0.67	3	0|0	0	0.48	6.67	0.25
3-4h	Rad23	0|2|0	2	0.67	3	0|0	0	0.48	6.67	0.25
3-4h	ebo	0|2|0	2	0.67	3	0|0	0	0.48	6.67	0.25
3-4h	CG10576	0|2|0	2	0.67	3	0|0	0	0.48	6.67	0.25
3-4h	CG4858	0|2|0	2	0.67	3	0|0	0	0.48	6.67	0.25
3-4h	STUB1	0|2|0	2	0.67	3	0|0	0	0.48	6.67	0.25
3-4h	CG17746	0|2|0	2	0.67	3	0|0	0	0.48	6.67	0.25
3-4h	Atox1	0|2|0	2	0.67	3	0|0	0	0.48	6.67	0.25
3-4h	Rbp1-like	0|2|0	2	0.67	3	0|0	0	0.48	6.67	0.25
3-4h	CG15450	0|2|0	2	0.67	3	0|0	0	0.48	6.67	0.25
3-4h	CG5608	0|2|0	2	0.67	3	0|0	0	0.48	6.67	0.25
3-4h	DCTN3-p24	0|0|2	2	0.67	3	0|0	0	0.48	6.67	0.25
3-4h	Rbcn-3A	0|0|2	2	0.67	3	0|0	0	0.48	6.67	0.25
3-4h	sgg	0|0|2	2	0.67	3	0|0	0	0.48	6.67	0.25
3-4h	La	0|0|2	2	0.67	3	0|0	0	0.48	6.67	0.25
3-4h	Cdk2	0|0|2	2	0.67	3	0|0	0	0.48	6.67	0.25
3-4h	Atg7	0|0|2	2	0.67	3	0|0	0	0.48	6.67	0.25
3-4h	Nedd8	0|0|2	2	0.67	3	0|0	0	0.48	6.67	0.25
3-4h	CG17337	0|0|2	2	0.67	3	0|0	0	0.48	6.67	0.25
3-4h	Cul4	0|0|2	2	0.67	3	0|0	0	0.48	6.67	0.25
3-4h	CG30349	0|0|2	2	0.67	3	0|0	0	0.48	6.67	0.25
3-4h	Rme-8	0|0|2	2	0.67	3	0|0	0	0.48	6.67	0.25
3-4h	Saf-B	0|0|2	2	0.67	3	0|0	0	0.48	6.67	0.25
3-4h	fabp	0|0|2	2	0.67	3	0|0	0	0.48	6.67	0.25
3-4h	KRT86	0|0|2	2	0.67	3	0|0	0	0.48	6.67	0.25
3-4h	Rpb5	0|0|2	2	0.67	3	0|0	0	0.48	6.67	0.25
3-4h	Pgk	0|0|2	2	0.67	3	0|0	0	0.48	6.67	0.25
3-4h	Dp1	0|0|2	2	0.67	3	0|0	0	0.48	6.67	0.25
3-4h	kri	0|0|2	2	0.67	3	0|0	0	0.48	6.67	0.25
3-4h	rad50	0|0|2	2	0.67	3	0|0	0	0.48	6.67	0.25
3-4h	nonA-l	0|0|2	2	0.67	3	0|0	0	0.48	6.67	0.25
3-4h	CG7519	0|0|2	2	0.67	3	0|0	0	0.48	6.67	0.25
3-4h	ref(2)P	0|0|2	2	0.67	3	0|0	0	0.48	6.67	0.25
3-4h	CG2025	0|0|2	2	0.67	3	0|0	0	0.48	6.67	0.25
3-4h	Eno	0|0|2	2	0.67	3	0|0	0	0.48	6.67	0.25
3-4h	Hrb27C	40|0|12	52	17.33	3	14|2	8	0.48	2.17	0.31
3-4h	KRT78	4|0|0	4	1.33	3	1|0	0.5	0.48	2.67	0.31
3-4h	eIF-3p66	35|0|0	35	11.67	3	13|0	6.5	0.47	1.79	0.31
3-4h	nop5	7|0|0	7	2.33	3	2|0	1	0.47	2.33	0.31
3-4h	me31B	29|8|8	45	15	3	12|0	6	0.46	2.5	0.31
3-4h	Nup205	17|0|0	17	5.67	3	6|0	3	0.46	1.89	0.31
3-4h	x16	8|3|4	15	5	3	4|0	2	0.46	2.5	0.31
3-4h	CG12702	12|0|0	12	4	3	4|0	2	0.46	2	0.31
3-4h	Nopp140	8|0|4	12	4	3	4|0	2	0.46	2	0.31
3-4h	RpS14a	37|11|7	55	18.33	3	16|0	8	0.46	2.29	0.32
3-4h	hoip	4|0|2	6	2	3	2|0	1	0.46	2	0.32
3-4h	Nup75	4|2|0	6	2	3	2|0	1	0.46	2	0.32
3-4h	ArgRS	4|2|0	6	2	3	2|0	1	0.46	2	0.32
3-4h	Git	2|0|4	6	2	3	2|0	1	0.46	2	0.32
3-4h	RfC4	0|4|2	6	2	3	0|2	1	0.46	2	0.32
3-4h	CG34214	0|2|4	6	2	3	2|0	1	0.46	2	0.32
3-4h	RfC3	6|0|0	6	2	3	0|2	1	0.45	2	0.32
3-4h	HDAC1	6|0|0	6	2	3	0|2	1	0.45	2	0.32
3-4h	l(1)G0156	17|7|2	26	8.67	3	8|0	4	0.43	2.17	0.32
3-4h	Vha68-2	6|5|0	11	3.67	3	4|0	2	0.42	1.83	0.32
3-4h	Nipped-B	0|5|6	11	3.67	3	0|4	2	0.42	1.83	0.32
3-4h	bic	0|6|5	11	3.67	3	0|4	2	0.42	1.83	0.32
3-4h	CG7185	20|4|6	30	10	3	10|0	5	0.41	2	0.32
3-4h	Top2	6|3|8	17	5.67	3	5|0	2.5	0.41	2.27	0.32
3-4h	UbcE2M	3|0|0	3	1	3	1|0	0.5	0.41	2	0.32
3-4h	RpL27	14|17|0	31	10.33	3	8|4	6	0.4	1.72	0.33
3-4h	CTPsyn	12|0|0	12	4	3	6|0	3	0.4	1.33	0.33
3-4h	CG31357	6|0|2	8	2.67	3	3|0	1.5	0.4	1.78	0.33
3-4h	RpL22	5|0|0	5	1.67	3	2|0	1	0.4	1.67	0.33
3-4h	RpS11	10|0|0	10	3.33	3	5|0	2.5	0.39	1.33	0.33
3-4h	RpS20	8|2|0	10	3.33	3	4|0	2	0.38	1.67	0.33
3-4h	Pde11	8|0|0	8	2.67	3	4|0	2	0.38	1.33	0.33
3-4h	Rpn6	27|7|6	40	13.33	3	12|3	7.5	0.37	1.78	0.33
3-4h	Mtor	18|0|4	22	7.33	3	8|5	6.5	0.37	1.13	0.33
3-4h	KRT16	11|0|0	11	3.67	3	6|0	3	0.36	1.22	0.33
3-4h	Cen	14|4|2	20	6.67	3	6|4	5	0.35	1.33	0.33
3-4h	l(3)72Ab	9|0|3	12	4	3	5|0	2.5	0.35	1.6	0.33
3-4h	CG32165	12|13|16	41	13.67	3	8|2	5	0.34	2.73	0.33
3-4h	Dhx15	19|10|4	33	11	3	8|6	7	0.34	1.57	0.34
3-4h	CG10077	14|6|6	26	8.67	3	8|0	4	0.34	2.17	0.34
3-4h	sesB	8|4|4	16	5.33	3	1|4	2.5	0.34	2.13	0.34
3-4h	Nacalpha	0|0|4	4	1.33	3	0|2	1	0.34	1.33	0.34
3-4h	larp	11|6|8	25	8.33	3	7|0	3.5	0.33	2.38	0.34
3-4h	Cpsf100	6|0|4	10	3.33	3	0|4	2	0.33	1.67	0.34
3-4h	CG13900	6|4|0	10	3.33	3	4|0	2	0.33	1.67	0.34
3-4h	RanGAP	91|14|20	125	41.67	3	42|4	23	0.32	1.81	0.34
3-4h	RpL26	10|0|0	10	3.33	3	6|0	3	0.31	1.11	0.34
3-4h	CG4849	14|10|6	30	10	3	7|2	4.5	0.3	2.22	0.34
3-4h	CG12713	0|0|5	5	1.67	3	3|0	1.5	0.3	1.11	0.34
3-4h	Rpb8	2|1|1	4	1.33	3	1|0	0.5	0.28	2.67	0.34
3-4h	Uba2	2|0|0	2	0.67	3	1|0	0.5	0.28	1.33	0.34
3-4h	Bap111	2|0|0	2	0.67	3	1|0	0.5	0.28	1.33	0.34
3-4h	CG7414	0|0|2	2	0.67	3	1|0	0.5	0.28	1.33	0.34
3-4h	FLG2	6|0|2	8	2.67	3	0|4	2	0.26	1.33	0.35
3-4h	sn	6|0|0	6	2	3	4|0	2	0.26	1	0.35
3-4h	jar	0|0|6	6	2	3	4|0	2	0.26	1	0.35
3-4h	B52	26|12|12	50	16.67	3	12|6	9	0.24	1.85	0.35
3-4h	RpS30	26|11|12	49	16.33	3	12|6	9	0.24	1.81	0.35
3-4h	RpL5	29|0|0	29	9.67	3	17|0	8.5	0.24	1.14	0.35
3-4h	ade5	9|0|2	11	3.67	3	6|0	3	0.24	1.22	0.35
3-4h	RpL10	9|0|0	9	3	3	6|0	3	0.24	1	0.35
3-4h	CG5642	13|4|11	28	9.33	3	7|2	4.5	0.24	2.07	0.36
3-4h	Unr	3|0|0	3	1	3	2|0	1	0.24	1	0.36
3-4h	row	0|0|3	3	1	3	2|0	1	0.24	1	0.36
3-4h	Gapdh2	24|23|31	78	26	3	14|7	10.5	0.23	2.48	0.36
3-4h	eIF-5A	0|2|2	4	1.33	3	2|0	1	0.23	1.33	0.36
3-4h	kuk	0|2|2	4	1.33	3	2|0	1	0.23	1.33	0.36
3-4h	RpS6	66|24|28	118	39.33	3	27|16	21.5	0.22	1.83	0.36
3-4h	Ef1gamma	22|9|9	40	13.33	3	9|8	8.5	0.22	1.57	0.36
3-4h	asp	10|10|6	26	8.67	3	2|6	4	0.17	2.17	0.36
3-4h	Nup93-1	5|0|0	5	1.67	3	4|0	2	0.16	0.83	0.36
3-4h	wap	5|0|0	5	1.67	3	4|0	2	0.16	0.83	0.36
3-4h	RpS19a	50|10|12	72	24	3	22|8	15	0.16	1.6	0.37
3-4h	eIF-4E	8|0|0	8	2.67	3	6|0	3	0.16	0.89	0.37
3-4h	rod	18|34|46	98	32.67	3	10|20	15	0.14	2.18	0.37
3-4h	RpL13A	24|8|4	36	12	3	9|10	9.5	0.14	1.26	0.37
3-4h	Gmd	78|18|5	101	33.67	3	37|6	21.5	0.13	1.57	0.37
3-4h	AspRS-m	6|12|15	33	11	3	8|3	5.5	0.13	2	0.37
3-4h	RpL40	6|2|0	8	2.67	3	5|0	2.5	0.12	1.07	0.37
3-4h	Sodh-2	2|0|0	2	0.67	3	2|0	1	0.12	0.67	0.37
3-4h	CG5028	2|0|0	2	0.67	3	2|0	1	0.12	0.67	0.37
3-4h	2020-09-05	2|0|0	2	0.67	3	2|0	1	0.12	0.67	0.37
3-4h	CG5599	2|0|0	2	0.67	3	2|0	1	0.12	0.67	0.37
3-4h	Nup37	2|0|0	2	0.67	3	2|0	1	0.12	0.67	0.37
3-4h	scu	0|2|0	2	0.67	3	2|0	1	0.12	0.67	0.37
3-4h	CG31549	0|0|2	2	0.67	3	2|0	1	0.12	0.67	0.37
3-4h	nxf2	0|0|2	2	0.67	3	0|2	1	0.12	0.67	0.37
3-4h	Hpr1	0|0|2	2	0.67	3	2|0	1	0.12	0.67	0.37
3-4h	wal	11|3|6	20	6.67	3	5|4	4.5	0.11	1.48	0.38
3-4h	CG2246	4|3|0	7	2.33	3	4|0	2	0.1	1.17	0.39
3-4h	Tango7	21|22|15	58	19.33	3	9|9	9	0.09	2.15	0.39
3-4h	RpII140	20|16|11	47	15.67	3	14|0	7	0.09	2.24	0.39
3-4h	Zw10	0|22|11	33	11	3	3|12	7.5	0.09	1.47	0.39
3-4h	CSN7	7|0|4	11	3.67	3	6|0	3	0.09	1.22	0.39
3-4h	CG3689	7|0|0	7	2.33	3	6|0	3	0.09	0.78	0.39
3-4h	Pmm45A	7|0|0	7	2.33	3	6|0	3	0.09	0.78	0.39
3-4h	deltaCOP	0|0|4	4	1.33	3	0|4	2	0.08	0.67	0.39
3-4h	loqs	0|0|4	4	1.33	3	0|4	2	0.08	0.67	0.39
3-4h	gw	8|0|0	8	2.67	3	7|0	3.5	0.06	0.76	0.4
3-4h	sle	0|2|2	4	1.33	3	3|0	1.5	0.06	0.89	0.4
3-4h	RpL9	34|14|37	85	28.33	3	15|15	15	0.05	1.89	0.4
3-4h	Fib	11|6|11	28	9.33	3	6|4	5	0.05	1.87	0.4
3-4h	AIMP1	0|10|14	24	8	3	0|11	5.5	0.05	1.45	0.4
3-4h	DNApol-delta	24|28|42	94	31.33	3	5|22	13.5	0.04	2.32	0.4
3-4h	Ubqn	6|0|0	6	2	3	6|0	3	0.04	0.67	0.4
3-4h	nesd	6|0|0	6	2	3	6|0	3	0.04	0.67	0.4
3-4h	RpL24	49|39|31	119	39.67	3	22|12	17	0.04	2.33	0.41
3-4h	RpL19	38|22|20	80	26.67	3	18|13	15.5	0.04	1.72	0.41
3-4h	CG3894	13|0|2	15	5	3	11|0	5.5	0.03	0.91	0.41
3-4h	RpS29	7|2|0	9	3	3	7|0	3.5	0.03	0.86	0.41
3-4h	SmD2	3|0|4	7	2.33	3	5|0	2.5	0.03	0.93	0.41
3-4h	Plp	3|0|0	3	1	3	4|0	2	0.03	0.5	0.41
3-4h	eIF3-S8	39|4|12	55	18.33	3	21|5	13	0.02	1.41	0.41
3-4h	HIP-R	8|6|8	22	7.33	3	2|6	4	0.02	1.83	0.41
3-4h	Cand1	21|21|27	69	23	3	7|14	10.5	0.02	2.19	0.42
3-4h	RpL35A	19|8|6	33	11	3	15|0	7.5	0.02	1.47	0.42
3-4h	26-29-p	17|11|4	32	10.67	3	10|4	7	0.02	1.52	0.42
3-4h	CG5174	26|2|0	28	9.33	3	19|0	9.5	0.02	0.98	0.42
3-4h	Rpn11	3|5|8	16	5.33	3	0|8	4	0.02	1.33	0.42
3-4h	Got1	8|0|0	8	2.67	3	8|0	4	0.02	0.67	0.42
3-4h	Int6	4|6|8	18	6	3	4|4	4	0.01	1.5	0.42
3-4h	FKBP59	8|2|2	12	4	3	4|4	4	0.01	1	0.42
3-4h	tsr	11|0|0	11	3.67	3	8|2	5	0.01	0.73	0.42
3-4h	RpL17	17|30|53	100	33.33	3	10|25	17.5	0.01	1.9	0.43
3-4h	Cct5	26|20|18	64	21.33	3	14|9	11.5	0.01	1.86	0.43
3-4h	His4r	32|6|12	50	16.67	3	17|6	11.5	0.01	1.45	0.43
3-4h	Klp61F	37|6|4	47	15.67	3	20|6	13	0.01	1.21	0.43
3-4h	Ef1beta	17|8|14	39	13	3	10|5	7.5	0.01	1.73	0.43
3-4h	mor	14|6|7	27	9	3	5|8	6.5	0.01	1.38	0.43
3-4h	RpL7A	22|0|0	22	7.33	3	17|0	8.5	0.01	0.86	0.43
3-4h	Droj2	6|4|7	17	5.67	3	8|0	4	0.01	1.42	0.43
3-4h	gek	7|0|0	7	2.33	3	8|0	4	0.01	0.58	0.43
3-4h	RpS28b	58|28|38	124	41.33	3	24|24	24	0.01	1.72	0.44
3-4h	RpL23A	62|27|34	123	41	3	28|14	21	0.01	1.95	0.44
3-4h	Capr	10|0|6	16	5.33	3	8|2	5	0.01	1.07	0.44
3-4h	ERp60	11|0|0	11	3.67	3	11|0	5.5	0.01	0.67	0.44
3-4h	MED23	3|0|0	3	1	3	5|0	2.5	0.01	0.4	0.44
3-4h	RpL8	14|0|0	14	4.67	3	13|0	6.5	0	0.72	0.44
3-4h	hyx	4|0|0	4	1.33	3	6|0	3	0	0.44	0.44
3-4h	Sec13	4|0|0	4	1.33	3	6|0	3	0	0.44	0.44
3-4h	rig	32|5|11	48	16	3	17|8	12.5	0	1.28	0.45
3-4h	Rpn9	13|10|4	27	9	3	7|6	6.5	0	1.38	0.45
3-4h	Prp8	7|8|11	26	8.67	3	2|9	5.5	0	1.58	0.45
3-4h	Ge-1	16|4|2	22	7.33	3	5|10	7.5	0	0.98	0.45
3-4h	Cam	3|2|7	12	4	3	9|0	4.5	0	0.89	0.45
3-4h	pav	7|4|0	11	3.67	3	9|0	4.5	0	0.81	0.45
3-4h	AIMP2	6|0|5	11	3.67	3	2|6	4	0	0.92	0.45
3-4h	brm	9|0|0	9	3	3	8|2	5	0	0.6	0.45
3-4h	CG6543	6|0|0	6	2	3	8|0	4	0	0.5	0.45
3-4h	mod(mdg4)	0|5|0	5	1.67	3	7|0	3.5	0	0.48	0.45
3-4h	Fs(2)Ket	31|10|21	62	20.67	3	17|9	13	0	1.59	0.46
3-4h	zip	14|10|15	39	13	3	4|11	7.5	0	1.73	0.46
3-4h	Ref1	8|6|4	18	6	3	0|10	5	0	1.2	0.46
3-4h	fl(2)d	8|8|0	16	5.33	3	8|2	5	0	1.07	0.46
3-4h	ncd	4|4|7	15	5	3	6|3	4.5	0	1.11	0.46
3-4h	DCTN2-p50	10|2|2	14	4.67	3	9|2	5.5	0	0.85	0.46
3-4h	baf	4|6|0	10	3.33	3	2|6	4	0	0.83	0.46
3-4h	Kap-alpha3	4|0|2	6	2	3	7|0	3.5	0	0.57	0.46
3-4h	tex	5|0|0	5	1.67	3	4|3	3.5	0	0.48	0.46
3-4h	RpLP1	31|14|14	59	19.67	3	17|10	13.5	0	1.46	0.47
3-4h	RpL32	18|10|13	41	13.67	3	15|2	8.5	0	1.61	0.47
3-4h	His2A:CG31618	6|19|8	33	11	3	9|10	9.5	0	1.16	0.47
3-4h	RpL31	12|7|10	29	9.67	3	12|2	7	0	1.38	0.47
3-4h	RpL11	16|4|8	28	9.33	3	12|4	8	0	1.17	0.47
3-4h	Cdc23	6|6|8	20	6.67	3	0|11	5.5	0	1.21	0.47
3-4h	Gp93	7|0|0	7	2.33	3	10|0	5	0	0.47	0.47
3-4h	hfp	2|0|5	7	2.33	3	6|2	4	0	0.58	0.47
3-4h	apt	5|0|0	5	1.67	3	8|0	4	0	0.42	0.47
3-4h	Nup44A	5|0|0	5	1.67	3	2|6	4	0	0.42	0.47
3-4h	RpL13	66|33|30	129	43	3	31|19	25	0	1.72	0.48
3-4h	eIF3-S10	46|19|13	78	26	3	24|13	18.5	0	1.41	0.48
3-4h	RpL18A	26|12|14	52	17.33	3	12|13	12.5	0	1.39	0.48
3-4h	CG9769	11|9|8	28	9.33	3	5|9	7	0	1.33	0.48
3-4h	RpII33	10|7|8	25	8.33	3	6|7	6.5	0	1.28	0.48
3-4h	CG6084	10|8|6	24	8	3	9|4	6.5	0	1.23	0.48
3-4h	AspRS	6|4|5	15	5	3	0|10	5	0	1	0.48
3-4h	nonA	5|4|3	12	4	3	7|2	4.5	0	0.89	0.48
3-4h	ft	5|0|3	8	2.67	3	0|9	4.5	0	0.59	0.48
3-4h	bon	6|0|0	6	2	3	8|2	5	0	0.4	0.48
3-4h	RpL7	48|14|18	80	26.67	3	28|11	19.5	0	1.37	0.49
3-4h	RpL18	40|16|18	74	24.67	3	27|7	17	0	1.45	0.49
3-4h	RpS21	25|11|14	50	16.67	3	21|3	12	0	1.39	0.49
3-4h	His2B:CG17949	28|8|12	48	16	3	21|6	13.5	0	1.19	0.49
3-4h	RpL30	34|4|8	46	15.33	3	26|4	15	0	1.02	0.49
3-4h	RpL28	19|11|11	41	13.67	3	16|4	10	0	1.37	0.49
3-4h	KRT14	15|6|7	28	9.33	3	6|12	9	0	1.04	0.49
3-4h	CkIIalpha	16|5|5	26	8.67	3	14|4	9	0	0.96	0.49
3-4h	tum	11|4|5	20	6.67	3	8|7	7.5	0	0.89	0.49
3-4h	Grip128	9|0|0	9	3	3	13|0	6.5	0	0.46	0.49
3-4h	ATPCL	7|0|0	7	2.33	3	12|0	6	0	0.39	0.49
3-4h	pAbp	103|41|36	180	60	3	59|13	36	0	1.67	0.5
3-4h	eIF4G	64|45|62	171	57	3	15|36	25.5	0	2.24	0.5
3-4h	RpL15	37|7|9	53	17.67	3	25|8	16.5	0	1.07	0.5
3-4h	LeuRS	10|20|18	48	16	3	7|16	11.5	0	1.39	0.5
3-4h	RpL36	26|8|12	46	15.33	3	19|7	13	0	1.18	0.5
3-4h	Klp3A	23|6|14	43	14.33	3	23|2	12.5	0	1.15	0.5
3-4h	Mlc-c	21|16|5	42	14	3	13|11	12	0	1.17	0.5
3-4h	blw	24|8|9	41	13.67	3	18|8	13	0	1.05	0.5
3-4h	Tcp-1eta	16|7|4	27	9	3	19|2	10.5	0	0.86	0.5
3-4h	LysRS	8|11|5	24	8	3	8|8	8	0	1	0.5
3-4h	eEF1delta	6|4|9	19	6.33	3	7|7	7	0	0.9	0.5
3-4h	Rack1	66|28|45	139	46.33	3	37|17	27	0	1.72	0.51
3-4h	CG8036	41|8|8	57	19	3	34|6	20	0	0.95	0.51
3-4h	KRT6A	29|15|8	52	17.33	3	17|16	16.5	0	1.05	0.51
3-4h	Rpn7	16|11|14	41	13.67	3	9|12	10.5	0	1.3	0.51
3-4h	pic	20|4|17	41	13.67	3	18|6	12	0	1.14	0.51
3-4h	RpS12	14|13|12	39	13	3	7|13	10	0	1.3	0.51
3-4h	Rpn12	3|17|18	38	12.67	3	6|18	12	0	1.06	0.51
3-4h	AMPdeam	38|0|0	38	12.67	3	24|13	18.5	0	0.68	0.51
3-4h	Srp54	10|12|10	32	10.67	3	13|6	9.5	0	1.12	0.51
3-4h	HERC2	9|0|11	20	6.67	3	12|6	9	0	0.74	0.51
3-4h	betaTub97EF	0|7|8	15	5	3	3|12	7.5	0	0.67	0.51
3-4h	tacc	10|2|0	12	4	3	12|5	8.5	0	0.47	0.51
3-4h	RpS3A	136|51|72	259	86.33	3	67|30	48.5	0	1.78	0.52
3-4h	RpL21	69|23|25	117	39	3	46|12	29	0	1.34	0.52
3-4h	RpS15Aa	56|25|35	116	38.67	3	35|16	25.5	0	1.52	0.52
3-4h	RpL12	37|24|42	103	34.33	3	20|24	22	0	1.56	0.52
3-4h	Cctgamma	40|26|36	102	34	3	24|18	21	0	1.62	0.52
3-4h	RpL35	30|27|27	84	28	3	15|19	17	0	1.65	0.52
3-4h	MetRS	23|23|34	80	26.67	3	15|23	19	0	1.4	0.52
3-4h	RpL23	41|18|15	74	24.67	3	36|6	21	0	1.17	0.52
3-4h	tws	26|17|2	45	15	3	22|9	15.5	0	0.97	0.52
3-4h	RpS26	20|8|6	34	11.33	3	16|10	13	0	0.87	0.52
3-4h	Rpn8	10|9|12	31	10.33	3	14|7	10.5	0	0.98	0.52
3-4h	Arp1	12|5|8	25	8.33	3	10|10	10	0	0.83	0.52
3-4h	RpLP2	69|76|61	206	68.67	3	39|35	37	0	1.86	0.53
3-4h	Pxt	88|43|31	162	54	3	49|28	38.5	0	1.4	0.53
3-4h	RpS23	63|30|28	121	40.33	3	36|24	30	0	1.34	0.53
3-4h	Tcp-1zeta	40|26|31	97	32.33	3	23|24	23.5	0	1.38	0.53
3-4h	Rpt4	39|40|15	94	31.33	3	29|14	21.5	0	1.46	0.53
3-4h	Rpt6	32|25|28	85	28.33	3	23|16	19.5	0	1.45	0.53
3-4h	Imp	36|17|20	73	24.33	3	37|6	21.5	0	1.13	0.53
3-4h	CG6617	26|14|7	47	15.67	3	23|10	16.5	0	0.95	0.53
3-4h	RpL38	18|13|13	44	14.67	3	16|10	13	0	1.13	0.53
3-4h	Pep	13|12|12	37	12.33	3	14|8	11	0	1.12	0.53
3-4h	eIF-3p40	12|6|18	36	12	3	20|8	14	0	0.86	0.53
3-4h	ana2	14|8|0	22	7.33	3	24|2	13	0	0.56	0.53
3-4h	RpS3	101|43|67	211	70.33	3	50|46	48	0	1.47	0.54
3-4h	Hsp83	89|47|67	203	67.67	3	56|21	38.5	0	1.76	0.54
3-4h	RpS2	95|41|44	180	60	3	53|28	40.5	0	1.48	0.54
3-4h	T-cp1	70|45|41	156	52	3	36|37	36.5	0	1.42	0.54
3-4h	Rpt3	41|44|44	129	43	3	24|28	26	0	1.65	0.54
3-4h	RpS17	47|51|24	122	40.67	3	30|28	29	0	1.4	0.54
3-4h	GstD1	34|28|18	80	26.67	3	35|8	21.5	0	1.24	0.54
3-4h	ATPsynbeta	37|16|12	65	21.67	3	28|18	23	0	0.94	0.54
3-4h	RpS18	32|10|20	62	20.67	3	23|20	21.5	0	0.96	0.54
3-4h	Rpn2	24|24|12	60	20	3	14|21	17.5	0	1.14	0.54
3-4h	tral	24|13|15	52	17.33	3	27|10	18.5	0	0.94	0.54
3-4h	eIF-4a	21|13|16	50	16.67	3	18|14	16	0	1.04	0.54
3-4h	RnrL	32|5|7	44	14.67	3	33|8	20.5	0	0.72	0.54
3-4h	sta	127|91|122	340	113.33	3	78|35	56.5	0	2.01	0.55
3-4h	RpS24	46|57|64	167	55.67	3	33|39	36	0	1.55	0.55
3-4h	Rpt5	41|37|40	118	39.33	3	30|22	26	0	1.51	0.55
3-4h	RpS16	52|31|31	114	38	3	36|28	32	0	1.19	0.55
3-4h	wech	51|33|28	112	37.33	3	37|22	29.5	0	1.27	0.55
3-4h	RpL6	48|23|39	110	36.67	3	32|25	28.5	0	1.29	0.55
3-4h	CG7033	51|28|20	99	33	3	46|16	31	0	1.06	0.55
3-4h	RpL27A	35|38|24	97	32.33	3	19|30	24.5	0	1.32	0.55
3-4h	Rpn1	41|20|36	97	32.33	3	34|16	25	0	1.29	0.55
3-4h	CG9940	49|20|12	81	27	3	29|29	29	0	0.93	0.55
3-4h	RpII215	37|22|20	79	26.33	3	35|18	26.5	0	0.99	0.55
3-4h	gammaCOP	13|21|33	67	22.33	3	24|25	24.5	0	0.91	0.55
3-4h	Rpt2	17|19|28	64	21.33	3	27|14	20.5	0	1.04	0.55
3-4h	RanBPM	34|5|0	39	13	3	27|18	22.5	0	0.58	0.55
3-4h	RpL4	154|101|113	368	122.67	3	82|67	74.5	0	1.65	0.56
3-4h	alphaTub67C	109|111|91	311	103.67	3	48|62	55	0	1.88	0.56
3-4h	Chc	74|71|81	226	75.33	3	36|59	47.5	0	1.59	0.56
3-4h	RpS4	75|74|72	221	73.67	3	41|51	46	0	1.6	0.56
3-4h	RpLP0	76|54|82	212	70.67	3	47|52	49.5	0	1.43	0.56
3-4h	lost	95|60|39	194	64.67	3	64|42	53	0	1.22	0.56
3-4h	RpS8	96|43|33	172	57.33	3	59|41	50	0	1.15	0.56
3-4h	RpS9	70|48|26	144	48	3	50|32	41	0	1.17	0.56
3-4h	Dhc64C	6|47|41	94	31.33	3	14|51	32.5	0	0.96	0.56
3-4h	apolpp	12|26|44	82	27.33	3	14|49	31.5	0	0.87	0.56
3-4h	Nap1	35|24|22	81	27	3	46|16	31	0	0.87	0.56
3-4h	Pen	42|10|18	70	23.33	3	49|14	31.5	0	0.74	0.56
3-4h	Pcmt	46|14|10	70	23.33	3	53|18	35.5	0	0.66	0.56
3-4h	Rpt1	28|13|20	61	20.33	3	28|23	25.5	0	0.8	0.56
3-4h	betaTub56D	374|285|331	990	330	3	191|194	192.5	0	1.71	0.57
3-4h	r	257|272|248	777	259	3	211|200	205.5	0	1.26	0.57
3-4h	alphaTub84B	178|219|211	608	202.67	3	128|136	132	0	1.54	0.57
3-4h	KRT9	202|165|142	509	169.67	3	120|170	145	0	1.17	0.57
3-4h	Ef1alpha48D	206|156|140	502	167.33	3	161|207	184	0	0.91	0.57
3-4h	Yp1	110|127|187	424	141.33	3	133|72	102.5	0	1.38	0.57
3-4h	PyK	157|100|87	344	114.67	3	172|71	121.5	0	0.94	0.57
3-4h	Yp2	138|40|80	258	86	3	106|36	71	0	1.21	0.57
3-4h	RpS7	90|75|93	258	86	3	66|63	64.5	0	1.33	0.57
3-4h	RpL10Ab	91|73|86	250	83.33	3	65|54	59.5	0	1.4	0.57
3-4h	Hsc70-3	127|32|65	224	74.67	3	102|33	67.5	0	1.11	0.57
3-4h	EF2	88|72|59	219	73	3	73|59	66	0	1.11	0.57
3-4h	KRT2	111|36|38	185	61.67	3	131|63	97	0	0.64	0.57
3-4h	Pp2A-29B	64|50|42	156	52	3	46|42	44	0	1.18	0.57
3-4h	Jafrac1	35|32|39	106	35.33	3	24|50	37	0	0.95	0.57
3-4h	rump	31|8|14	53	17.67	3	30|29	29.5	0	0.6	0.57
3-4h	Hsc70-4	408|218|231	857	285.67	3	325|193	259	0	1.1	0.58
3-4h	KRT1	387|212|246	845	281.67	3	238|329	283.5	0	0.99	0.58
3-4h	Yp3	203|190|177	570	190	3	228|144	186	0	1.02	0.58
3-4h	KRT10	210|168|148	526	175.33	3	219|213	216	0	0.81	0.58
3-4h	poe	100|122|110	332	110.67	3	168|140	154	0	0.72	0.58
3-4h	gammaTub37C	89|44|55	188	62.67	3	158|56	107	0	0.59	0.58
3-4h	IleRS	43|36|29	108	36	3	26|66	46	0	0.78	0.58
3-4h	Grip71	31|12|19	62	20.67	3	67|21	44	0	0.47	0.58
3-4h	Grip91	26|18|17	61	20.33	3	88|20	54	0	0.38	0.58
3-4h	gro	33|18|10	61	20.33	3	56|33	44.5	0	0.46	0.58
3-4h	TppII	23|21|16	60	20	3	115|94	104.5	0	0.19	0.58
3-4h	pont	32|6|12	50	16.67	3	91|40	65.5	0	0.25	0.58
3-4h	Grip84	25|17|7	49	16.33	3	86|35	60.5	0	0.27	0.58
3-4h	Hsp27	28|7|14	49	16.33	3	125|92	108.5	0	0.15	0.58
3-4h	msps	13|14|21	48	16	3	28|24	26	0	0.62	0.58
3-4h	CG11984	18|7|18	43	14.33	3	23|21	22	0	0.65	0.58
3-4h	Hsp26	24|13|3	40	13.33	3	86|70	78	0	0.17	0.58
3-4h	Nurf-38	16|14|9	39	13	3	39|7	23	0	0.57	0.58
3-4h	rept	17|8|10	35	11.67	3	39|18	28.5	0	0.41	0.58
3-4h	Act5C	0|20|14	34	11.33	3	14|32	23	0	0.49	0.58
3-4h	GluProRS	9|10|14	33	11	3	14|14	14	0	0.79	0.58
3-4h	gig	9|10|9	28	9.33	3	42|34	38	0	0.25	0.58
3-4h	Grip75	13|4|7	24	8	3	32|6	19	0	0.42	0.58
3-4h	alphaCOP	10|6|7	23	7.67	3	17|3	10	0	0.77	0.58
3-4h	Pfk	12|4|7	23	7.67	3	41|21	31	0	0.25	0.58
3-4h	Smn	8|8|7	23	7.67	3	18|7	12.5	0	0.61	0.58
3-4h	Rpn10	12|8|3	23	7.67	3	8|20	14	0	0.55	0.58
3-4h	CtBP	19|0|2	21	7	3	37|12	24.5	0	0.29	0.58
3-4h	hyd	8|5|8	21	7	3	91|64	77.5	0	0.09	0.58
3-4h	Uba1	8|5|5	18	6	3	50|4	27	0	0.22	0.58
3-4h	coil	7|4|6	17	5.67	3	12|10	11	0	0.52	0.58
3-4h	ACC	4|8|4	16	5.33	3	21|39	30	0	0.18	0.58
3-4h	CstF-64	16|0|0	16	5.33	3	23|10	16.5	0	0.32	0.58
3-4h	RfC38	14|0|2	16	5.33	3	14|14	14	0	0.38	0.58
3-4h	DCP1	15|0|1	16	5.33	3	30|4	17	0	0.31	0.58
3-4h	Klp10A	13|0|2	15	5	3	56|24	40	0	0.12	0.58
3-4h	Sod1	2|6|6	14	4.67	3	7|8	7.5	0	0.62	0.58
3-4h	Apc2	12|0|0	12	4	3	25|4	14.5	0	0.28	0.58
3-4h	Tsc1	6|5|0	11	3.67	3	18|12	15	0	0.24	0.58
3-4h	REG	3|4|4	11	3.67	3	12|6	9	0	0.41	0.58
3-4h	gammaTub23C	0|11|0	11	3.67	3	36|9	22.5	0	0.16	0.58
3-4h	shi	10|0|0	10	3.33	3	24|9	16.5	0	0.2	0.58
3-4h	SmE	4|4|2	10	3.33	3	12|0	6	0	0.56	0.58
3-4h	hts	8|2|0	10	3.33	3	21|19	20	0	0.17	0.58
3-4h	TrpRS	9|0|0	9	3	3	12|6	9	0	0.33	0.58
3-4h	CG2982	8|0|0	8	2.67	3	27|10	18.5	0	0.14	0.58
3-4h	su(f)	8|0|0	8	2.67	3	32|8	20	0	0.13	0.58
3-4h	VTN	8|0|0	8	2.67	3	18|12	15	0	0.18	0.58
3-4h	ebi	5|0|2	7	2.33	3	10|4	7	0	0.33	0.58
3-4h	beta'COP	4|3|0	7	2.33	3	6|2	4	0	0.58	0.58
3-4h	glo	6|0|0	6	2	3	31|4	17.5	0	0.11	0.58
3-4h	CG14995	6|0|0	6	2	3	21|0	10.5	0	0.19	0.58
3-4h	KRT5	2|2|2	6	2	3	12|13	12.5	0	0.16	0.58
3-4h	ALB	2|0|4	6	2	3	8|25	16.5	0	0.12	0.58
3-4h	P32	6|0|0	6	2	3	13|0	6.5	0	0.31	0.58
3-4h	Gem3	2|2|2	6	2	3	4|6	5	0	0.4	0.58
3-4h	sub	0|2|4	6	2	3	10|0	5	0	0.4	0.58
3-4h	Cdc16	5|0|0	5	1.67	3	8|12	10	0	0.17	0.58
3-4h	muc	5|0|0	5	1.67	3	72|13	42.5	0	0.04	0.58
3-4h	Drep2	5|0|0	5	1.67	3	18|17	17.5	0	0.1	0.58
3-4h	CG6005	4|0|1	5	1.67	3	6|6	6	0	0.28	0.58
3-4h	Nup153	4|0|0	4	1.33	3	36|0	18	0	0.07	0.58
3-4h	Khc	4|0|0	4	1.33	3	11|2	6.5	0	0.21	0.58
3-4h	Tor	4|0|0	4	1.33	3	15|3	9	0	0.15	0.58
3-4h	BicD	4|0|0	4	1.33	3	20|2	11	0	0.12	0.58
3-4h	l(2)k01209	4|0|0	4	1.33	3	8|0	4	0	0.33	0.58
3-4h	SmD1	2|2|0	4	1.33	3	2|2	2	0	0.67	0.58
3-4h	Nup50	4|0|0	4	1.33	3	17|0	8.5	0	0.16	0.58
3-4h	GlnRS	0|2|2	4	1.33	3	0|6	3	0	0.44	0.58
3-4h	CG7945	0|2|2	4	1.33	3	4|4	4	0	0.33	0.58
3-4h	P00761	0|2|2	4	1.33	3	16|15	15.5	0	0.09	0.58
3-4h	SNRPG	0|0|4	4	1.33	3	7|2	4.5	0	0.3	0.58
3-4h	C3	0|0|4	4	1.33	3	40|29	34.5	0	0.04	0.58
3-4h	SMC2	3|0|0	3	1	3	6|0	3	0	0.33	0.58
3-4h	ENSEMBL:ENSBTAP00000024146	3|0|0	3	1	3	17|12	14.5	0	0.07	0.58
3-4h	mts	3|0|0	3	1	3	7|0	3.5	0	0.29	0.58
3-4h	beta-Spec	0|3|0	3	1	3	4|6	5	0	0.2	0.58
3-4h	PRAS40	2|0|0	2	0.67	3	14|0	7	0	0.1	0.58
3-4h	Bruce	2|0|0	2	0.67	3	12|5	8.5	0	0.08	0.58
3-4h	CG34325	2|0|0	2	0.67	3	4|2	3	0	0.22	0.58
3-4h	CG11208	2|0|0	2	0.67	3	10|4	7	0	0.1	0.58
3-4h	MED19	2|0|0	2	0.67	3	8|0	4	0	0.17	0.58
3-4h	MED17	2|0|0	2	0.67	3	8|0	4	0	0.17	0.58
3-4h	MTA1-like	2|0|0	2	0.67	3	5|0	2.5	0	0.27	0.58
3-4h	RtGEF	2|0|0	2	0.67	3	4|0	2	0	0.33	0.58
3-4h	Grip163	2|0|0	2	0.67	3	6|6	6	0	0.11	0.58
3-4h	wdb	2|0|0	2	0.67	3	4|0	2	0	0.33	0.58
3-4h	CG11876	2|0|0	2	0.67	3	21|0	10.5	0	0.06	0.58
3-4h	Bap55	2|0|0	2	0.67	3	4|0	2	0	0.33	0.58
3-4h	Rpn13	0|2|0	2	0.67	3	7|0	3.5	0	0.19	0.58
3-4h	BCAS2	0|1|1	2	0.67	3	1|0	0.5	0	1.33	0.58
3-4h	Tlk	0|0|2	2	0.67	3	37|34	35.5	0	0.02	0.58
3-4h	snRNP-U1-70K	1|0|0	1	0.33	3	0|0	0	0	3.33	0.58
3-4h	CG2182	1|0|0	1	0.33	3	0|0	0	0	3.33	0.58
3-4h	CG7271	1|0|0	1	0.33	3	0|0	0	0	3.33	0.58
3-4h	CG1218	1|0|0	1	0.33	3	0|0	0	0	3.33	0.58
3-4h	upd1	1|0|0	1	0.33	3	0|0	0	0	3.33	0.58
3-4h	Incenp	0|1|0	1	0.33	3	0|0	0	0	3.33	0.58
3-4h	rut	0|1|0	1	0.33	3	0|0	0	0	3.33	0.58
3-4h	Uba5	0|0|1	1	0.33	3	24|10	17	0	0.02	0.58
3-4h	MAN1	0|0|1	1	0.33	3	0|0	0	0	3.33	0.58
